# Supplementary material for: Genome assembly of the winter ant, Prenolepis imparis
Source: J Hered. 2024 Dec 9;116(3):354–62. doi: 10.1093/jhered/esae066 (PMC12130434; doi:10.1093/jhered/esae066)
Supplement: esae066_suppl_Supplementary_Table_S2 [file esae066_suppl_supplementary_table_s2.xlsx]

## Sheet: Chromosomes
Species	Assembly	Chromosome number	Size (bp)	Proportion of total (%)	Cumulative proportion (%)	Total size (bp)	Average size (bp)	Standard deviation (bp)	Average chromosome size (bp)	Chromosome standard deviation (bp)
Cataglyphis hispanica	ULB_Chis1_1.0	1	20438509	9.90291	9.90291	206388925	7.8909e+06	3.17146e+06	1.67481e+07	8.41823e+06
Cataglyphis hispanica	ULB_Chis1_1.0	2	15689435	7.60188	17.5048
Cataglyphis hispanica	ULB_Chis1_1.0	3	12693346	6.15021	23.655
Cataglyphis hispanica	ULB_Chis1_1.0	4	12390001	6.00323	29.6582
Cataglyphis hispanica	ULB_Chis1_1.0	5	12010890	5.81954	35.4778
Cataglyphis hispanica	ULB_Chis1_1.0	6	9937981	4.81517	40.2929
Cataglyphis hispanica	ULB_Chis1_1.0	7	8824454	4.27564	44.5686
Cataglyphis hispanica	ULB_Chis1_1.0	8	8308942	4.02587	48.5944
Cataglyphis hispanica	ULB_Chis1_1.0	9	7954289	3.85403	52.4485
Cataglyphis hispanica	ULB_Chis1_1.0	10	7938069	3.84617	56.2946
Cataglyphis hispanica	ULB_Chis1_1.0	11	7847336	3.80221	60.0969
Cataglyphis hispanica	ULB_Chis1_1.0	12	7620917	3.6925	63.7894
Cataglyphis hispanica	ULB_Chis1_1.0	13	7256831	3.5161	67.3055
Cataglyphis hispanica	ULB_Chis1_1.0	14	7219013	3.49777	70.8032
Cataglyphis hispanica	ULB_Chis1_1.0	15	6571918	3.18424	73.9875
Cataglyphis hispanica	ULB_Chis1_1.0	16	6273268	3.03954	77.027
Cataglyphis hispanica	ULB_Chis1_1.0	17	5599121	2.7129	79.7399
Cataglyphis hispanica	ULB_Chis1_1.0	18	5452541	2.64188	82.3818
Cataglyphis hispanica	ULB_Chis1_1.0	19	5349809	2.5921	84.9739
Cataglyphis hispanica	ULB_Chis1_1.0	20	5296989	2.56651	87.5404
Cataglyphis hispanica	ULB_Chis1_1.0	21	4853569	2.35166	89.892
Cataglyphis hispanica	ULB_Chis1_1.0	22	4700336	2.27742	92.1695
Cataglyphis hispanica	ULB_Chis1_1.0	23	4647570	2.25185	94.4213
Cataglyphis hispanica	ULB_Chis1_1.0	24	4514322	2.18729	96.6086
Cataglyphis hispanica	ULB_Chis1_1.0	25	3262831	1.58091	98.1895
Cataglyphis hispanica	ULB_Chis1_1.0	26	2511196	1.21673	99.4062
Cataglyphis hispanica	ULB_Chis1_1.0	unplaced (427)	1225442
Monomorium pharaonis	ASM1337386v2	1	41458767	12.7367	12.7367	325506644	2.78168e+07	7.08059e+06
Monomorium pharaonis	ASM1337386v2	2	33867703	10.4046	23.1413
Monomorium pharaonis	ASM1337386v2	3	33262018	10.2185	33.3598
Monomorium pharaonis	ASM1337386v2	4	31943572	9.81349	43.1733
Monomorium pharaonis	ASM1337386v2	5	29663535	9.11304	52.2864
Monomorium pharaonis	ASM1337386v2	6	27632654	8.48912	60.7755
Monomorium pharaonis	ASM1337386v2	7	24355337	7.48229	68.2578
Monomorium pharaonis	ASM1337386v2	8	24043707	7.38655	75.6443
Monomorium pharaonis	ASM1337386v2	9	22196357	6.81902	82.4633
Monomorium pharaonis	ASM1337386v2	10	20701757	6.35986	88.8232
Monomorium pharaonis	ASM1337386v2	11	16858934	5.17929	94.0025
Monomorium pharaonis	ASM1337386v2	unplaced (714)	19522303
Ooceraea biroi	Obir_v5.4	1	24609146	10.9923	10.9923	223876465	1.58455e+07	3.98891e+06
Ooceraea biroi	Obir_v5.4	2	19224430	8.58707	19.5794
Ooceraea biroi	Obir_v5.4	3	18309999	8.17862	27.758
Ooceraea biroi	Obir_v5.4	4	17779965	7.94186	35.6998
Ooceraea biroi	Obir_v5.4	5	17453326	7.79596	43.4958
Ooceraea biroi	Obir_v5.4	6	16888278	7.54357	51.0394
Ooceraea biroi	Obir_v5.4	7	16599821	7.41472	58.4541
Ooceraea biroi	Obir_v5.4	8	15891175	7.09819	65.5523
Ooceraea biroi	Obir_v5.4	9	15673213	7.00083	72.5531
Ooceraea biroi	Obir_v5.4	10	13842897	6.18327	78.7364
Ooceraea biroi	Obir_v5.4	11	13721257	6.12894	84.8653
Ooceraea biroi	Obir_v5.4	12	13632444	6.08927	90.9546
Ooceraea biroi	Obir_v5.4	13	9470121	4.23007	95.1847
Ooceraea biroi	Obir_v5.4	14	8740971	3.90437	99.089
Ooceraea biroi	Obir_v5.4	unplaced (125)	2039422
Solenopsis invicta	UNIL_Sinv_3.0	1	33177226	8.77469	8.77469	378101515	2.31835e+07	6.29785e+06
Solenopsis invicta	UNIL_Sinv_3.0	3	32991433	8.72555	17.5002
Solenopsis invicta	UNIL_Sinv_3.0	4	29136123	7.7059	25.2061
Solenopsis invicta	UNIL_Sinv_3.0	5	28503674	7.53863	32.7448
Solenopsis invicta	UNIL_Sinv_3.0	2	26469689	7.00068	39.7454
Solenopsis invicta	UNIL_Sinv_3.0	6	26405556	6.98372	46.7292
Solenopsis invicta	UNIL_Sinv_3.0	16	26227205	6.93655	53.6657
Solenopsis invicta	UNIL_Sinv_3.0	8	25780517	6.81841	60.4841
Solenopsis invicta	UNIL_Sinv_3.0	12	21132138	5.58901	66.0731
Solenopsis invicta	UNIL_Sinv_3.0	10	19544602	5.16914	71.2423
Solenopsis invicta	UNIL_Sinv_3.0	14	19316052	5.10869	76.351
Solenopsis invicta	UNIL_Sinv_3.0	7	19206699	5.07977	81.4308
Solenopsis invicta	UNIL_Sinv_3.0	11	18129727	4.79494	86.2257
Solenopsis invicta	UNIL_Sinv_3.0	9	17670060	4.67336	90.8991
Solenopsis invicta	UNIL_Sinv_3.0	13	15963722	4.22207	95.1211
Solenopsis invicta	UNIL_Sinv_3.0	15	11281375	2.98369	98.1048
Solenopsis invicta	UNIL_Sinv_3.0	unplaced (203)	7165717
Prenolepis imparis	iyPreIma1.0	JAUDTA010000001.1	28297219	8.64656	8.64656	327265477	1.74969e+07	6.3537e+06
Prenolepis imparis	iyPreIma1.0	JAUDTA010000002.1	24402862	7.4566	16.1032
Prenolepis imparis	iyPreIma1.0	JAUDTA010000003.1	23018092	7.03346	23.1366
Prenolepis imparis	iyPreIma1.0	JAUDTA010000004.1	21133152	6.4575	29.5941
Prenolepis imparis	iyPreIma1.0	JAUDTA010000005.1	20741221	6.33774	35.9319
Prenolepis imparis	iyPreIma1.0	JAUDTA010000006.1	20094699	6.14018	42.072
Prenolepis imparis	iyPreIma1.0	JAUDTA010000007.1	19893315	6.07865	48.1507
Prenolepis imparis	iyPreIma1.0	JAUDTA010000008.1	18679404	5.70772	53.8584
Prenolepis imparis	iyPreIma1.0	JAUDTA010000009.1	18502808	5.65376	59.5122
Prenolepis imparis	iyPreIma1.0	JAUDTA010000010.1	17306500	5.28821	64.8004
Prenolepis imparis	iyPreIma1.0	JAUDTA010000011.1	16868572	5.1544	69.9548
Prenolepis imparis	iyPreIma1.0	JAUDTA010000012.1	15918682	4.86415	74.8189
Prenolepis imparis	iyPreIma1.0	JAUDTA010000013.1	12475206	3.81195	78.6309
Prenolepis imparis	iyPreIma1.0	JAUDTA010000014.1	11729501	3.58409	82.215
Prenolepis imparis	iyPreIma1.0	JAUDTA010000015.1	8619988	2.63394	84.8489
Prenolepis imparis	iyPreIma1.0	JAUDTA010000016.1	2269690	0.693532	85.5425
Prenolepis imparis	iyPreIma1.0	JAUDTA010000017.1	1916593	0.585639	86.1281
Prenolepis imparis	iyPreIma1.0	JAUDTA010000018.1	1167461	0.356732	86.4848
Prenolepis imparis	iyPreIma1.0	JAUDTA010000019.1	876289	0.267761	86.7526
Prenolepis imparis	iyPreIma1.0	JAUDTA010000020.1	828723	0.253227	87.0058
Prenolepis imparis	iyPreIma1.0	JAUDTA010000021.1	704281	0.215202	87.221
Prenolepis imparis	iyPreIma1.0	JAUDTA010000022.1	582518	0.177996	87.399
Prenolepis imparis	iyPreIma1.0	JAUDTA010000023.1	545976	0.16683	87.5658
Prenolepis imparis	iyPreIma1.0	JAUDTA010000024.1	482562	0.147453	87.7133
Prenolepis imparis	iyPreIma1.0	JAUDTA010000025.1	482124	0.147319	87.8606
Prenolepis imparis	iyPreIma1.0	JAUDTA010000026.1	469397	0.14343	88.004
Prenolepis imparis	iyPreIma1.0	JAUDTA010000027.1	438141	0.133879	88.1379
Prenolepis imparis	iyPreIma1.0	JAUDTA010000028.1	430348	0.131498	88.2694
Prenolepis imparis	iyPreIma1.0	JAUDTA010000029.1	385211	0.117706	88.3871
Prenolepis imparis	iyPreIma1.0	JAUDTA010000030.1	372650	0.113868	88.501
Prenolepis imparis	iyPreIma1.0	JAUDTA010000031.1	333827	0.102005	88.603
Prenolepis imparis	iyPreIma1.0	JAUDTA010000032.1	322161	0.0984403	88.7014
Prenolepis imparis	iyPreIma1.0	JAUDTA010000033.1	321460	0.0982261	88.7997
Prenolepis imparis	iyPreIma1.0	JAUDTA010000034.1	319335	0.0975767	88.8972
Prenolepis imparis	iyPreIma1.0	JAUDTA010000035.1	319113	0.0975089	88.9947
Prenolepis imparis	iyPreIma1.0	JAUDTA010000036.1	317545	0.0970298	89.0918
Prenolepis imparis	iyPreIma1.0	JAUDTA010000037.1	295786	0.0903811	89.1822
Prenolepis imparis	iyPreIma1.0	JAUDTA010000038.1	295374	0.0902552	89.2724
Prenolepis imparis	iyPreIma1.0	JAUDTA010000039.1	293529	0.0896914	89.3621
Prenolepis imparis	iyPreIma1.0	JAUDTA010000040.1	287181	0.0877517	89.4499
Prenolepis imparis	iyPreIma1.0	JAUDTA010000041.1	265360	0.081084	89.5309
Prenolepis imparis	iyPreIma1.0	JAUDTA010000042.1	258967	0.0791306	89.6101
Prenolepis imparis	iyPreIma1.0	JAUDTA010000043.1	247692	0.0756853	89.6858
Prenolepis imparis	iyPreIma1.0	JAUDTA010000044.1	243461	0.0743925	89.7601
Prenolepis imparis	iyPreIma1.0	JAUDTA010000045.1	238529	0.0728855	89.833
Prenolepis imparis	iyPreIma1.0	JAUDTA010000046.1	234873	0.0717683	89.9048
Prenolepis imparis	iyPreIma1.0	JAUDTA010000047.1	234368	0.071614	89.9764
Prenolepis imparis	iyPreIma1.0	JAUDTA010000048.1	233660	0.0713977	90.0478
Prenolepis imparis	iyPreIma1.0	JAUDTA010000049.1	230758	0.070511	90.1183
Prenolepis imparis	iyPreIma1.0	JAUDTA010000050.1	228540	0.0698332	90.1882
Prenolepis imparis	iyPreIma1.0	JAUDTA010000051.1	226751	0.0692866	90.2574
Prenolepis imparis	iyPreIma1.0	JAUDTA010000052.1	208368	0.0636694	90.3211
Prenolepis imparis	iyPreIma1.0	JAUDTA010000053.1	208060	0.0635753	90.3847
Prenolepis imparis	iyPreIma1.0	JAUDTA010000054.1	205551	0.0628086	90.4475
Prenolepis imparis	iyPreIma1.0	JAUDTA010000055.1	205009	0.062643	90.5101
Prenolepis imparis	iyPreIma1.0	JAUDTA010000056.1	201167	0.0614691	90.5716
Prenolepis imparis	iyPreIma1.0	JAUDTA010000057.1	197356	0.0603046	90.6319
Prenolepis imparis	iyPreIma1.0	JAUDTA010000058.1	197079	0.0602199	90.6921
Prenolepis imparis	iyPreIma1.0	JAUDTA010000059.1	194884	0.0595492	90.7517
Prenolepis imparis	iyPreIma1.0	JAUDTA010000060.1	193694	0.0591856	90.8109
Prenolepis imparis	iyPreIma1.0	JAUDTA010000061.1	184580	0.0564007	90.8673
Prenolepis imparis	iyPreIma1.0	JAUDTA010000062.1	183502	0.0560713	90.9233
Prenolepis imparis	iyPreIma1.0	JAUDTA010000063.1	182862	0.0558757	90.9792
Prenolepis imparis	iyPreIma1.0	JAUDTA010000064.1	178866	0.0546547	91.0339
Prenolepis imparis	iyPreIma1.0	JAUDTA010000065.1	177021	0.0540909	91.088
Prenolepis imparis	iyPreIma1.0	JAUDTA010000066.1	176458	0.0539189	91.1419
Prenolepis imparis	iyPreIma1.0	JAUDTA010000067.1	174958	0.0534606	91.1953
Prenolepis imparis	iyPreIma1.0	JAUDTA010000068.1	173588	0.053042	91.2484
Prenolepis imparis	iyPreIma1.0	JAUDTA010000069.1	172864	0.0528207	91.3012
Prenolepis imparis	iyPreIma1.0	JAUDTA010000070.1	171757	0.0524825	91.3537
Prenolepis imparis	iyPreIma1.0	JAUDTA010000071.1	164984	0.0504129	91.4041
Prenolepis imparis	iyPreIma1.0	JAUDTA010000072.1	163957	0.0500991	91.4542
Prenolepis imparis	iyPreIma1.0	JAUDTA010000073.1	163651	0.0500056	91.5042
Prenolepis imparis	iyPreIma1.0	JAUDTA010000074.1	163119	0.049843	91.554
Prenolepis imparis	iyPreIma1.0	JAUDTA010000075.1	162541	0.0496664	91.6037
Prenolepis imparis	iyPreIma1.0	JAUDTA010000076.1	158285	0.0483659	91.6521
Prenolepis imparis	iyPreIma1.0	JAUDTA010000077.1	152540	0.0466105	91.6987
Prenolepis imparis	iyPreIma1.0	JAUDTA010000078.1	151552	0.0463086	91.745
Prenolepis imparis	iyPreIma1.0	JAUDTA010000079.1	147250	0.0449941	91.79
Prenolepis imparis	iyPreIma1.0	JAUDTA010000080.1	147029	0.0449265	91.8349
Prenolepis imparis	iyPreIma1.0	JAUDTA010000081.1	144540	0.044166	91.8791
Prenolepis imparis	iyPreIma1.0	JAUDTA010000082.1	143072	0.0437174	91.9228
Prenolepis imparis	iyPreIma1.0	JAUDTA010000083.1	142118	0.0434259	91.9662
Prenolepis imparis	iyPreIma1.0	JAUDTA010000084.1	141772	0.0433202	92.0095
Prenolepis imparis	iyPreIma1.0	JAUDTA010000085.1	140446	0.042915	92.0525
Prenolepis imparis	iyPreIma1.0	JAUDTA010000086.1	138110	0.0422012	92.0947
Prenolepis imparis	iyPreIma1.0	JAUDTA010000087.1	137067	0.0418825	92.1365
Prenolepis imparis	iyPreIma1.0	JAUDTA010000088.1	136802	0.0418015	92.1783
Prenolepis imparis	iyPreIma1.0	JAUDTA010000089.1	136041	0.041569	92.2199
Prenolepis imparis	iyPreIma1.0	JAUDTA010000090.1	133042	0.0406526	92.2606
Prenolepis imparis	iyPreIma1.0	JAUDTA010000091.1	132313	0.0404299	92.301
Prenolepis imparis	iyPreIma1.0	JAUDTA010000092.1	130381	0.0398395	92.3408
Prenolepis imparis	iyPreIma1.0	JAUDTA010000093.1	129778	0.0396553	92.3805
Prenolepis imparis	iyPreIma1.0	JAUDTA010000094.1	128566	0.0392849	92.4198
Prenolepis imparis	iyPreIma1.0	JAUDTA010000095.1	127565	0.0389791	92.4588
Prenolepis imparis	iyPreIma1.0	JAUDTA010000096.1	126595	0.0386827	92.4974
Prenolepis imparis	iyPreIma1.0	JAUDTA010000097.1	122273	0.037362	92.5348
Prenolepis imparis	iyPreIma1.0	JAUDTA010000098.1	121562	0.0371448	92.5719
Prenolepis imparis	iyPreIma1.0	JAUDTA010000099.1	119751	0.0365914	92.6085
Prenolepis imparis	iyPreIma1.0	JAUDTA010000100.1	119499	0.0365144	92.6451
Prenolepis imparis	iyPreIma1.0	JAUDTA010000101.1	119304	0.0364548	92.6815
Prenolepis imparis	iyPreIma1.0	JAUDTA010000102.1	118685	0.0362657	92.7178
Prenolepis imparis	iyPreIma1.0	JAUDTA010000103.1	118506	0.036211	92.754
Prenolepis imparis	iyPreIma1.0	JAUDTA010000104.1	116824	0.035697	92.7897
Prenolepis imparis	iyPreIma1.0	JAUDTA010000105.1	116395	0.0355659	92.8252
Prenolepis imparis	iyPreIma1.0	JAUDTA010000106.1	114723	0.035055	92.8603
Prenolepis imparis	iyPreIma1.0	JAUDTA010000107.1	113545	0.0346951	92.895
Prenolepis imparis	iyPreIma1.0	JAUDTA010000108.1	113253	0.0346058	92.9296
Prenolepis imparis	iyPreIma1.0	JAUDTA010000109.1	112948	0.0345127	92.9641
Prenolepis imparis	iyPreIma1.0	JAUDTA010000110.1	111600	0.0341008	92.9982
Prenolepis imparis	iyPreIma1.0	JAUDTA010000111.1	111298	0.0340085	93.0322
Prenolepis imparis	iyPreIma1.0	JAUDTA010000112.1	111064	0.033937	93.0662
Prenolepis imparis	iyPreIma1.0	JAUDTA010000113.1	110132	0.0336522	93.0998
Prenolepis imparis	iyPreIma1.0	JAUDTA010000114.1	108500	0.0331535	93.133
Prenolepis imparis	iyPreIma1.0	JAUDTA010000115.1	108432	0.0331327	93.1661
Prenolepis imparis	iyPreIma1.0	JAUDTA010000116.1	105718	0.0323034	93.1984
Prenolepis imparis	iyPreIma1.0	JAUDTA010000117.1	104981	0.0320782	93.2305
Prenolepis imparis	iyPreIma1.0	JAUDTA010000118.1	104756	0.0320095	93.2625
Prenolepis imparis	iyPreIma1.0	JAUDTA010000119.1	104046	0.0317925	93.2943
Prenolepis imparis	iyPreIma1.0	JAUDTA010000120.1	104020	0.0317846	93.3261
Prenolepis imparis	iyPreIma1.0	JAUDTA010000121.1	103484	0.0316208	93.3577
Prenolepis imparis	iyPreIma1.0	JAUDTA010000122.1	103389	0.0315918	93.3893
Prenolepis imparis	iyPreIma1.0	JAUDTA010000123.1	103071	0.0314946	93.4208
Prenolepis imparis	iyPreIma1.0	JAUDTA010000124.1	102061	0.031186	93.452
Prenolepis imparis	iyPreIma1.0	JAUDTA010000125.1	101776	0.0310989	93.4831
Prenolepis imparis	iyPreIma1.0	JAUDTA010000126.1	101609	0.0310479	93.5141
Prenolepis imparis	iyPreIma1.0	JAUDTA010000127.1	100670	0.030761	93.5449
Prenolepis imparis	iyPreIma1.0	JAUDTA010000128.1	100168	0.0306076	93.5755
Prenolepis imparis	iyPreIma1.0	JAUDTA010000129.1	99370	0.0303637	93.6058
Prenolepis imparis	iyPreIma1.0	JAUDTA010000130.1	98813	0.0301935	93.636
Prenolepis imparis	iyPreIma1.0	JAUDTA010000131.1	98691	0.0301563	93.6662
Prenolepis imparis	iyPreIma1.0	JAUDTA010000132.1	98660	0.0301468	93.6963
Prenolepis imparis	iyPreIma1.0	JAUDTA010000133.1	96907	0.0296111	93.726
Prenolepis imparis	iyPreIma1.0	JAUDTA010000134.1	95293	0.029118	93.7551
Prenolepis imparis	iyPreIma1.0	JAUDTA010000135.1	95149	0.0290739	93.7841
Prenolepis imparis	iyPreIma1.0	JAUDTA010000136.1	94895	0.0289963	93.8131
Prenolepis imparis	iyPreIma1.0	JAUDTA010000137.1	93256	0.0284955	93.8416
Prenolepis imparis	iyPreIma1.0	JAUDTA010000138.1	92826	0.0283641	93.87
Prenolepis imparis	iyPreIma1.0	JAUDTA010000139.1	91654	0.028006	93.898
Prenolepis imparis	iyPreIma1.0	JAUDTA010000140.1	91301	0.0278981	93.9259
Prenolepis imparis	iyPreIma1.0	JAUDTA010000141.1	91192	0.0278648	93.9538
Prenolepis imparis	iyPreIma1.0	JAUDTA010000142.1	90741	0.027727	93.9815
Prenolepis imparis	iyPreIma1.0	JAUDTA010000143.1	90592	0.0276815	94.0092
Prenolepis imparis	iyPreIma1.0	JAUDTA010000144.1	89320	0.0272928	94.0365
Prenolepis imparis	iyPreIma1.0	JAUDTA010000145.1	89208	0.0272586	94.0637
Prenolepis imparis	iyPreIma1.0	JAUDTA010000146.1	89043	0.0272082	94.0909
Prenolepis imparis	iyPreIma1.0	JAUDTA010000147.1	88561	0.0270609	94.118
Prenolepis imparis	iyPreIma1.0	JAUDTA010000148.1	87608	0.0267697	94.1448
Prenolepis imparis	iyPreIma1.0	JAUDTA010000149.1	87463	0.0267254	94.1715
Prenolepis imparis	iyPreIma1.0	JAUDTA010000150.1	87201	0.0266453	94.1981
Prenolepis imparis	iyPreIma1.0	JAUDTA010000151.1	86865	0.0265427	94.2247
Prenolepis imparis	iyPreIma1.0	JAUDTA010000152.1	86699	0.0264919	94.2512
Prenolepis imparis	iyPreIma1.0	JAUDTA010000153.1	86611	0.0264651	94.2776
Prenolepis imparis	iyPreIma1.0	JAUDTA010000154.1	86534	0.0264415	94.3041
Prenolepis imparis	iyPreIma1.0	JAUDTA010000155.1	86418	0.0264061	94.3305
Prenolepis imparis	iyPreIma1.0	JAUDTA010000156.1	86275	0.0263624	94.3568
Prenolepis imparis	iyPreIma1.0	JAUDTA010000157.1	85952	0.0262637	94.3831
Prenolepis imparis	iyPreIma1.0	JAUDTA010000158.1	85877	0.0262408	94.4094
Prenolepis imparis	iyPreIma1.0	JAUDTA010000159.1	85841	0.0262298	94.4356
Prenolepis imparis	iyPreIma1.0	JAUDTA010000160.1	85066	0.025993	94.4616
Prenolepis imparis	iyPreIma1.0	JAUDTA010000161.1	84868	0.0259325	94.4875
Prenolepis imparis	iyPreIma1.0	JAUDTA010000162.1	84021	0.0256737	94.5132
Prenolepis imparis	iyPreIma1.0	JAUDTA010000163.1	82111	0.02509	94.5383
Prenolepis imparis	iyPreIma1.0	JAUDTA010000164.1	81148	0.0247958	94.5631
Prenolepis imparis	iyPreIma1.0	JAUDTA010000165.1	81094	0.0247793	94.5878
Prenolepis imparis	iyPreIma1.0	JAUDTA010000166.1	80408	0.0245697	94.6124
Prenolepis imparis	iyPreIma1.0	JAUDTA010000167.1	80240	0.0245183	94.6369
Prenolepis imparis	iyPreIma1.0	JAUDTA010000168.1	79927	0.0244227	94.6614
Prenolepis imparis	iyPreIma1.0	JAUDTA010000169.1	79895	0.0244129	94.6858
Prenolepis imparis	iyPreIma1.0	JAUDTA010000170.1	79385	0.0242571	94.71
Prenolepis imparis	iyPreIma1.0	JAUDTA010000171.1	77642	0.0237245	94.7338
Prenolepis imparis	iyPreIma1.0	JAUDTA010000172.1	77618	0.0237171	94.7575
Prenolepis imparis	iyPreIma1.0	JAUDTA010000173.1	76823	0.0234742	94.7809
Prenolepis imparis	iyPreIma1.0	JAUDTA010000174.1	76662	0.023425	94.8044
Prenolepis imparis	iyPreIma1.0	JAUDTA010000175.1	76461	0.0233636	94.8277
Prenolepis imparis	iyPreIma1.0	JAUDTA010000176.1	76161	0.0232719	94.851
Prenolepis imparis	iyPreIma1.0	JAUDTA010000177.1	75984	0.0232178	94.8742
Prenolepis imparis	iyPreIma1.0	JAUDTA010000178.1	75959	0.0232102	94.8974
Prenolepis imparis	iyPreIma1.0	JAUDTA010000179.1	75123	0.0229548	94.9204
Prenolepis imparis	iyPreIma1.0	JAUDTA010000180.1	75006	0.022919	94.9433
Prenolepis imparis	iyPreIma1.0	JAUDTA010000181.1	74837	0.0228674	94.9662
Prenolepis imparis	iyPreIma1.0	JAUDTA010000182.1	74490	0.0227613	94.9889
Prenolepis imparis	iyPreIma1.0	JAUDTA010000183.1	73991	0.0226089	95.0115
Prenolepis imparis	iyPreIma1.0	JAUDTA010000184.1	73979	0.0226052	95.0341
Prenolepis imparis	iyPreIma1.0	JAUDTA010000185.1	73854	0.022567	95.0567
Prenolepis imparis	iyPreIma1.0	JAUDTA010000186.1	73727	0.0225282	95.0792
Prenolepis imparis	iyPreIma1.0	JAUDTA010000187.1	73490	0.0224558	95.1017
Prenolepis imparis	iyPreIma1.0	JAUDTA010000188.1	73208	0.0223696	95.1241
Prenolepis imparis	iyPreIma1.0	JAUDTA010000189.1	72670	0.0222052	95.1463
Prenolepis imparis	iyPreIma1.0	JAUDTA010000190.1	71939	0.0219818	95.1683
Prenolepis imparis	iyPreIma1.0	JAUDTA010000191.1	71913	0.0219739	95.1902
Prenolepis imparis	iyPreIma1.0	JAUDTA010000192.1	71906	0.0219718	95.2122
Prenolepis imparis	iyPreIma1.0	JAUDTA010000193.1	70507	0.0215443	95.2337
Prenolepis imparis	iyPreIma1.0	JAUDTA010000194.1	70504	0.0215434	95.2553
Prenolepis imparis	iyPreIma1.0	JAUDTA010000195.1	69874	0.0213509	95.2766
Prenolepis imparis	iyPreIma1.0	JAUDTA010000196.1	69763	0.0213169	95.298
Prenolepis imparis	iyPreIma1.0	JAUDTA010000197.1	69366	0.0211956	95.3192
Prenolepis imparis	iyPreIma1.0	JAUDTA010000198.1	69258	0.0211626	95.3403
Prenolepis imparis	iyPreIma1.0	JAUDTA010000199.1	66712	0.0203847	95.3607
Prenolepis imparis	iyPreIma1.0	JAUDTA010000200.1	66412	0.020293	95.381
Prenolepis imparis	iyPreIma1.0	JAUDTA010000201.1	66354	0.0202753	95.4013
Prenolepis imparis	iyPreIma1.0	JAUDTA010000202.1	65263	0.0199419	95.4212
Prenolepis imparis	iyPreIma1.0	JAUDTA010000203.1	65213	0.0199266	95.4411
Prenolepis imparis	iyPreIma1.0	JAUDTA010000204.1	65207	0.0199248	95.4611
Prenolepis imparis	iyPreIma1.0	JAUDTA010000205.1	65011	0.0198649	95.4809
Prenolepis imparis	iyPreIma1.0	JAUDTA010000206.1	64630	0.0197485	95.5007
Prenolepis imparis	iyPreIma1.0	JAUDTA010000207.1	64007	0.0195581	95.5202
Prenolepis imparis	iyPreIma1.0	JAUDTA010000208.1	63879	0.019519	95.5398
Prenolepis imparis	iyPreIma1.0	JAUDTA010000209.1	63388	0.019369	95.5591
Prenolepis imparis	iyPreIma1.0	JAUDTA010000210.1	63296	0.0193409	95.5785
Prenolepis imparis	iyPreIma1.0	JAUDTA010000211.1	62662	0.0191471	95.5976
Prenolepis imparis	iyPreIma1.0	JAUDTA010000212.1	62215	0.0190106	95.6166
Prenolepis imparis	iyPreIma1.0	JAUDTA010000213.1	61669	0.0188437	95.6355
Prenolepis imparis	iyPreIma1.0	JAUDTA010000214.1	61402	0.0187621	95.6542
Prenolepis imparis	iyPreIma1.0	JAUDTA010000215.1	60910	0.0186118	95.6728
Prenolepis imparis	iyPreIma1.0	JAUDTA010000216.1	60729	0.0185565	95.6914
Prenolepis imparis	iyPreIma1.0	JAUDTA010000217.1	59569	0.018202	95.7096
Prenolepis imparis	iyPreIma1.0	JAUDTA010000218.1	59076	0.0180514	95.7276
Prenolepis imparis	iyPreIma1.0	JAUDTA010000219.1	58755	0.0179533	95.7456
Prenolepis imparis	iyPreIma1.0	JAUDTA010000220.1	58314	0.0178186	95.7634
Prenolepis imparis	iyPreIma1.0	JAUDTA010000221.1	57987	0.0177186	95.7811
Prenolepis imparis	iyPreIma1.0	JAUDTA010000222.1	56760	0.0173437	95.7985
Prenolepis imparis	iyPreIma1.0	JAUDTA010000223.1	56574	0.0172869	95.8158
Prenolepis imparis	iyPreIma1.0	JAUDTA010000224.1	55956	0.017098	95.8329
Prenolepis imparis	iyPreIma1.0	JAUDTA010000225.1	55755	0.0170366	95.8499
Prenolepis imparis	iyPreIma1.0	JAUDTA010000226.1	55353	0.0169138	95.8668
Prenolepis imparis	iyPreIma1.0	JAUDTA010000227.1	54830	0.016754	95.8836
Prenolepis imparis	iyPreIma1.0	JAUDTA010000228.1	54149	0.0165459	95.9001
Prenolepis imparis	iyPreIma1.0	JAUDTA010000229.1	54101	0.0165312	95.9166
Prenolepis imparis	iyPreIma1.0	JAUDTA010000230.1	53797	0.0164383	95.9331
Prenolepis imparis	iyPreIma1.0	JAUDTA010000231.1	53609	0.0163809	95.9495
Prenolepis imparis	iyPreIma1.0	JAUDTA010000232.1	53588	0.0163745	95.9658
Prenolepis imparis	iyPreIma1.0	JAUDTA010000233.1	53398	0.0163164	95.9822
Prenolepis imparis	iyPreIma1.0	JAUDTA010000234.1	53108	0.0162278	95.9984
Prenolepis imparis	iyPreIma1.0	JAUDTA010000235.1	53069	0.0162159	96.0146
Prenolepis imparis	iyPreIma1.0	JAUDTA010000236.1	52761	0.0161218	96.0307
Prenolepis imparis	iyPreIma1.0	JAUDTA010000237.1	52727	0.0161114	96.0468
Prenolepis imparis	iyPreIma1.0	JAUDTA010000238.1	52651	0.0160882	96.0629
Prenolepis imparis	iyPreIma1.0	JAUDTA010000239.1	52507	0.0160442	96.079
Prenolepis imparis	iyPreIma1.0	JAUDTA010000240.1	52138	0.0159314	96.0949
Prenolepis imparis	iyPreIma1.0	JAUDTA010000241.1	51258	0.0156625	96.1106
Prenolepis imparis	iyPreIma1.0	JAUDTA010000242.1	51250	0.0156601	96.1262
Prenolepis imparis	iyPreIma1.0	JAUDTA010000243.1	51213	0.0156488	96.1419
Prenolepis imparis	iyPreIma1.0	JAUDTA010000244.1	50937	0.0155644	96.1574
Prenolepis imparis	iyPreIma1.0	JAUDTA010000245.1	50615	0.015466	96.1729
Prenolepis imparis	iyPreIma1.0	JAUDTA010000246.1	50362	0.0153887	96.1883
Prenolepis imparis	iyPreIma1.0	JAUDTA010000247.1	50112	0.0153123	96.2036
Prenolepis imparis	iyPreIma1.0	JAUDTA010000248.1	49568	0.0151461	96.2187
Prenolepis imparis	iyPreIma1.0	JAUDTA010000249.1	49384	0.0150899	96.2338
Prenolepis imparis	iyPreIma1.0	JAUDTA010000250.1	49355	0.015081	96.2489
Prenolepis imparis	iyPreIma1.0	JAUDTA010000251.1	49345	0.015078	96.264
Prenolepis imparis	iyPreIma1.0	JAUDTA010000252.1	49281	0.0150584	96.2791
Prenolepis imparis	iyPreIma1.0	JAUDTA010000253.1	49273	0.015056	96.2941
Prenolepis imparis	iyPreIma1.0	JAUDTA010000254.1	48578	0.0148436	96.309
Prenolepis imparis	iyPreIma1.0	JAUDTA010000255.1	48559	0.0148378	96.3238
Prenolepis imparis	iyPreIma1.0	JAUDTA010000256.1	48540	0.014832	96.3386
Prenolepis imparis	iyPreIma1.0	JAUDTA010000257.1	48437	0.0148005	96.3534
Prenolepis imparis	iyPreIma1.0	JAUDTA010000258.1	47926	0.0146444	96.3681
Prenolepis imparis	iyPreIma1.0	JAUDTA010000259.1	47656	0.0145619	96.3826
Prenolepis imparis	iyPreIma1.0	JAUDTA010000260.1	47572	0.0145362	96.3972
Prenolepis imparis	iyPreIma1.0	JAUDTA010000261.1	47468	0.0145044	96.4117
Prenolepis imparis	iyPreIma1.0	JAUDTA010000262.1	47202	0.0144232	96.4261
Prenolepis imparis	iyPreIma1.0	JAUDTA010000263.1	46977	0.0143544	96.4404
Prenolepis imparis	iyPreIma1.0	JAUDTA010000264.1	46907	0.014333	96.4548
Prenolepis imparis	iyPreIma1.0	JAUDTA010000265.1	46600	0.0142392	96.469
Prenolepis imparis	iyPreIma1.0	JAUDTA010000266.1	46303	0.0141485	96.4832
Prenolepis imparis	iyPreIma1.0	JAUDTA010000267.1	45902	0.0140259	96.4972
Prenolepis imparis	iyPreIma1.0	JAUDTA010000268.1	45454	0.013889	96.5111
Prenolepis imparis	iyPreIma1.0	JAUDTA010000269.1	45272	0.0138334	96.5249
Prenolepis imparis	iyPreIma1.0	JAUDTA010000270.1	45060	0.0137686	96.5387
Prenolepis imparis	iyPreIma1.0	JAUDTA010000271.1	44745	0.0136724	96.5524
Prenolepis imparis	iyPreIma1.0	JAUDTA010000272.1	44687	0.0136547	96.566
Prenolepis imparis	iyPreIma1.0	JAUDTA010000273.1	44654	0.0136446	96.5797
Prenolepis imparis	iyPreIma1.0	JAUDTA010000274.1	44621	0.0136345	96.5933
Prenolepis imparis	iyPreIma1.0	JAUDTA010000275.1	44552	0.0136134	96.6069
Prenolepis imparis	iyPreIma1.0	JAUDTA010000276.1	44242	0.0135187	96.6204
Prenolepis imparis	iyPreIma1.0	JAUDTA010000277.1	43648	0.0133372	96.6338
Prenolepis imparis	iyPreIma1.0	JAUDTA010000278.1	43326	0.0132388	96.647
Prenolepis imparis	iyPreIma1.0	JAUDTA010000279.1	43148	0.0131844	96.6602
Prenolepis imparis	iyPreIma1.0	JAUDTA010000280.1	43117	0.0131749	96.6734
Prenolepis imparis	iyPreIma1.0	JAUDTA010000281.1	42778	0.0130713	96.6864
Prenolepis imparis	iyPreIma1.0	JAUDTA010000282.1	42768	0.0130683	96.6995
Prenolepis imparis	iyPreIma1.0	JAUDTA010000283.1	42705	0.013049	96.7125
Prenolepis imparis	iyPreIma1.0	JAUDTA010000284.1	42572	0.0130084	96.7256
Prenolepis imparis	iyPreIma1.0	JAUDTA010000285.1	42498	0.0129858	96.7385
Prenolepis imparis	iyPreIma1.0	JAUDTA010000286.1	42425	0.0129635	96.7515
Prenolepis imparis	iyPreIma1.0	JAUDTA010000287.1	42290	0.0129222	96.7644
Prenolepis imparis	iyPreIma1.0	JAUDTA010000288.1	42275	0.0129176	96.7773
Prenolepis imparis	iyPreIma1.0	JAUDTA010000289.1	41792	0.0127701	96.7901
Prenolepis imparis	iyPreIma1.0	JAUDTA010000290.1	41731	0.0127514	96.8029
Prenolepis imparis	iyPreIma1.0	JAUDTA010000291.1	41634	0.0127218	96.8156
Prenolepis imparis	iyPreIma1.0	JAUDTA010000292.1	41420	0.0126564	96.8282
Prenolepis imparis	iyPreIma1.0	JAUDTA010000293.1	41350	0.012635	96.8409
Prenolepis imparis	iyPreIma1.0	JAUDTA010000294.1	40836	0.0124779	96.8534
Prenolepis imparis	iyPreIma1.0	JAUDTA010000295.1	40590	0.0124028	96.8658
Prenolepis imparis	iyPreIma1.0	JAUDTA010000296.1	40470	0.0123661	96.8781
Prenolepis imparis	iyPreIma1.0	JAUDTA010000297.1	40402	0.0123453	96.8905
Prenolepis imparis	iyPreIma1.0	JAUDTA010000298.1	40292	0.0123117	96.9028
Prenolepis imparis	iyPreIma1.0	JAUDTA010000299.1	40164	0.0122726	96.9151
Prenolepis imparis	iyPreIma1.0	JAUDTA010000300.1	39974	0.0122145	96.9273
Prenolepis imparis	iyPreIma1.0	JAUDTA010000301.1	39910	0.012195	96.9395
Prenolepis imparis	iyPreIma1.0	JAUDTA010000302.1	39884	0.012187	96.9517
Prenolepis imparis	iyPreIma1.0	JAUDTA010000303.1	39852	0.0121773	96.9638
Prenolepis imparis	iyPreIma1.0	JAUDTA010000304.1	39777	0.0121544	96.976
Prenolepis imparis	iyPreIma1.0	JAUDTA010000305.1	38937	0.0118977	96.9879
Prenolepis imparis	iyPreIma1.0	JAUDTA010000306.1	38739	0.0118372	96.9997
Prenolepis imparis	iyPreIma1.0	JAUDTA010000307.1	38577	0.0117877	97.0115
Prenolepis imparis	iyPreIma1.0	JAUDTA010000308.1	38362	0.011722	97.0232
Prenolepis imparis	iyPreIma1.0	JAUDTA010000309.1	38334	0.0117134	97.0349
Prenolepis imparis	iyPreIma1.0	JAUDTA010000310.1	38320	0.0117091	97.0467
Prenolepis imparis	iyPreIma1.0	JAUDTA010000311.1	38304	0.0117043	97.0584
Prenolepis imparis	iyPreIma1.0	JAUDTA010000312.1	38237	0.0116838	97.07
Prenolepis imparis	iyPreIma1.0	JAUDTA010000313.1	38101	0.0116422	97.0817
Prenolepis imparis	iyPreIma1.0	JAUDTA010000314.1	37797	0.0115493	97.0932
Prenolepis imparis	iyPreIma1.0	JAUDTA010000315.1	37741	0.0115322	97.1048
Prenolepis imparis	iyPreIma1.0	JAUDTA010000316.1	37623	0.0114962	97.1163
Prenolepis imparis	iyPreIma1.0	JAUDTA010000317.1	36945	0.011289	97.1275
Prenolepis imparis	iyPreIma1.0	JAUDTA010000318.1	36861	0.0112633	97.1388
Prenolepis imparis	iyPreIma1.0	JAUDTA010000319.1	36860	0.011263	97.1501
Prenolepis imparis	iyPreIma1.0	JAUDTA010000320.1	36494	0.0111512	97.1612
Prenolepis imparis	iyPreIma1.0	JAUDTA010000321.1	36380	0.0111164	97.1723
Prenolepis imparis	iyPreIma1.0	JAUDTA010000322.1	36161	0.0110494	97.1834
Prenolepis imparis	iyPreIma1.0	JAUDTA010000323.1	36048	0.0110149	97.1944
Prenolepis imparis	iyPreIma1.0	JAUDTA010000324.1	35962	0.0109886	97.2054
Prenolepis imparis	iyPreIma1.0	JAUDTA010000325.1	35915	0.0109743	97.2164
Prenolepis imparis	iyPreIma1.0	JAUDTA010000326.1	35880	0.0109636	97.2273
Prenolepis imparis	iyPreIma1.0	JAUDTA010000327.1	35807	0.0109413	97.2383
Prenolepis imparis	iyPreIma1.0	JAUDTA010000328.1	35688	0.0109049	97.2492
Prenolepis imparis	iyPreIma1.0	JAUDTA010000329.1	35559	0.0108655	97.26
Prenolepis imparis	iyPreIma1.0	JAUDTA010000330.1	35539	0.0108594	97.2709
Prenolepis imparis	iyPreIma1.0	JAUDTA010000331.1	35476	0.0108401	97.2817
Prenolepis imparis	iyPreIma1.0	JAUDTA010000332.1	35418	0.0108224	97.2926
Prenolepis imparis	iyPreIma1.0	JAUDTA010000333.1	35393	0.0108148	97.3034
Prenolepis imparis	iyPreIma1.0	JAUDTA010000334.1	35339	0.0107983	97.3142
Prenolepis imparis	iyPreIma1.0	JAUDTA010000335.1	35260	0.0107741	97.325
Prenolepis imparis	iyPreIma1.0	JAUDTA010000336.1	35210	0.0107588	97.3357
Prenolepis imparis	iyPreIma1.0	JAUDTA010000337.1	35109	0.010728	97.3464
Prenolepis imparis	iyPreIma1.0	JAUDTA010000338.1	35034	0.0107051	97.3571
Prenolepis imparis	iyPreIma1.0	JAUDTA010000339.1	34914	0.0106684	97.3678
Prenolepis imparis	iyPreIma1.0	JAUDTA010000340.1	34624	0.0105798	97.3784
Prenolepis imparis	iyPreIma1.0	JAUDTA010000341.1	34585	0.0105679	97.389
Prenolepis imparis	iyPreIma1.0	JAUDTA010000342.1	34512	0.0105456	97.3995
Prenolepis imparis	iyPreIma1.0	JAUDTA010000343.1	34484	0.010537	97.41
Prenolepis imparis	iyPreIma1.0	JAUDTA010000344.1	34484	0.010537	97.4206
Prenolepis imparis	iyPreIma1.0	JAUDTA010000345.1	34220	0.0104563	97.431
Prenolepis imparis	iyPreIma1.0	JAUDTA010000346.1	34047	0.0104035	97.4414
Prenolepis imparis	iyPreIma1.0	JAUDTA010000347.1	33987	0.0103851	97.4518
Prenolepis imparis	iyPreIma1.0	JAUDTA010000348.1	33949	0.0103735	97.4622
Prenolepis imparis	iyPreIma1.0	JAUDTA010000349.1	33887	0.0103546	97.4726
Prenolepis imparis	iyPreIma1.0	JAUDTA010000350.1	33690	0.0102944	97.4828
Prenolepis imparis	iyPreIma1.0	JAUDTA010000351.1	33521	0.0102428	97.4931
Prenolepis imparis	iyPreIma1.0	JAUDTA010000352.1	33395	0.0102043	97.5033
Prenolepis imparis	iyPreIma1.0	JAUDTA010000353.1	33296	0.010174	97.5135
Prenolepis imparis	iyPreIma1.0	JAUDTA010000354.1	32993	0.0100814	97.5236
Prenolepis imparis	iyPreIma1.0	JAUDTA010000355.1	32671	0.00998303	97.5335
Prenolepis imparis	iyPreIma1.0	JAUDTA010000356.1	32595	0.0099598	97.5435
Prenolepis imparis	iyPreIma1.0	JAUDTA010000357.1	32484	0.00992589	97.5534
Prenolepis imparis	iyPreIma1.0	JAUDTA010000358.1	32192	0.00983666	97.5633
Prenolepis imparis	iyPreIma1.0	JAUDTA010000359.1	32163	0.0098278	97.5731
Prenolepis imparis	iyPreIma1.0	JAUDTA010000360.1	32113	0.00981252	97.5829
Prenolepis imparis	iyPreIma1.0	JAUDTA010000361.1	32062	0.00979694	97.5927
Prenolepis imparis	iyPreIma1.0	JAUDTA010000362.1	32039	0.00978991	97.6025
Prenolepis imparis	iyPreIma1.0	JAUDTA010000363.1	32036	0.00978899	97.6123
Prenolepis imparis	iyPreIma1.0	JAUDTA010000364.1	31944	0.00976088	97.622
Prenolepis imparis	iyPreIma1.0	JAUDTA010000365.1	31834	0.00972727	97.6318
Prenolepis imparis	iyPreIma1.0	JAUDTA010000366.1	31762	0.00970527	97.6415
Prenolepis imparis	iyPreIma1.0	JAUDTA010000367.1	31711	0.00968969	97.6512
Prenolepis imparis	iyPreIma1.0	JAUDTA010000368.1	31169	0.00952407	97.6607
Prenolepis imparis	iyPreIma1.0	JAUDTA010000369.1	31145	0.00951674	97.6702
Prenolepis imparis	iyPreIma1.0	JAUDTA010000370.1	31105	0.00950452	97.6797
Prenolepis imparis	iyPreIma1.0	JAUDTA010000371.1	31087	0.00949902	97.6892
Prenolepis imparis	iyPreIma1.0	JAUDTA010000372.1	30988	0.00946877	97.6987
Prenolepis imparis	iyPreIma1.0	JAUDTA010000373.1	30859	0.00942935	97.7081
Prenolepis imparis	iyPreIma1.0	JAUDTA010000374.1	30761	0.0093994	97.7175
Prenolepis imparis	iyPreIma1.0	JAUDTA010000375.1	30759	0.00939879	97.7269
Prenolepis imparis	iyPreIma1.0	JAUDTA010000376.1	30735	0.00939146	97.7363
Prenolepis imparis	iyPreIma1.0	JAUDTA010000377.1	30682	0.00937526	97.7457
Prenolepis imparis	iyPreIma1.0	JAUDTA010000378.1	30613	0.00935418	97.755
Prenolepis imparis	iyPreIma1.0	JAUDTA010000379.1	30570	0.00934104	97.7644
Prenolepis imparis	iyPreIma1.0	JAUDTA010000380.1	30536	0.00933065	97.7737
Prenolepis imparis	iyPreIma1.0	JAUDTA010000381.1	30507	0.00932179	97.783
Prenolepis imparis	iyPreIma1.0	JAUDTA010000382.1	30310	0.00926159	97.7923
Prenolepis imparis	iyPreIma1.0	JAUDTA010000383.1	30297	0.00925762	97.8015
Prenolepis imparis	iyPreIma1.0	JAUDTA010000384.1	30138	0.00920904	97.8107
Prenolepis imparis	iyPreIma1.0	JAUDTA010000385.1	30007	0.00916901	97.8199
Prenolepis imparis	iyPreIma1.0	JAUDTA010000386.1	29945	0.00915006	97.8291
Prenolepis imparis	iyPreIma1.0	JAUDTA010000387.1	29770	0.00909659	97.8382
Prenolepis imparis	iyPreIma1.0	JAUDTA010000388.1	29649	0.00905962	97.8472
Prenolepis imparis	iyPreIma1.0	JAUDTA010000389.1	29548	0.00902876	97.8562
Prenolepis imparis	iyPreIma1.0	JAUDTA010000390.1	29538	0.0090257	97.8653
Prenolepis imparis	iyPreIma1.0	JAUDTA010000391.1	29121	0.00889828	97.8742
Prenolepis imparis	iyPreIma1.0	JAUDTA010000392.1	28957	0.00884817	97.883
Prenolepis imparis	iyPreIma1.0	JAUDTA010000393.1	28811	0.00880356	97.8918
Prenolepis imparis	iyPreIma1.0	JAUDTA010000394.1	28711	0.008773	97.9006
Prenolepis imparis	iyPreIma1.0	JAUDTA010000395.1	28643	0.00875222	97.9093
Prenolepis imparis	iyPreIma1.0	JAUDTA010000396.1	28641	0.00875161	97.9181
Prenolepis imparis	iyPreIma1.0	JAUDTA010000397.1	28567	0.008729	97.9268
Prenolepis imparis	iyPreIma1.0	JAUDTA010000398.1	28525	0.00871617	97.9355
Prenolepis imparis	iyPreIma1.0	JAUDTA010000399.1	28443	0.00869111	97.9442
Prenolepis imparis	iyPreIma1.0	JAUDTA010000400.1	28434	0.00868836	97.9529
Prenolepis imparis	iyPreIma1.0	JAUDTA010000401.1	28392	0.00867553	97.9616
Prenolepis imparis	iyPreIma1.0	JAUDTA010000402.1	28377	0.00867094	97.9703
Prenolepis imparis	iyPreIma1.0	JAUDTA010000403.1	28365	0.00866728	97.9789
Prenolepis imparis	iyPreIma1.0	JAUDTA010000404.1	28166	0.00860647	97.9875
Prenolepis imparis	iyPreIma1.0	JAUDTA010000405.1	28134	0.00859669	97.9961
Prenolepis imparis	iyPreIma1.0	JAUDTA010000406.1	28091	0.00858355	98.0047
Prenolepis imparis	iyPreIma1.0	JAUDTA010000407.1	27979	0.00854933	98.0133
Prenolepis imparis	iyPreIma1.0	JAUDTA010000408.1	27863	0.00851388	98.0218
Prenolepis imparis	iyPreIma1.0	JAUDTA010000409.1	27860	0.00851297	98.0303
Prenolepis imparis	iyPreIma1.0	JAUDTA010000410.1	27717	0.00846927	98.0388
Prenolepis imparis	iyPreIma1.0	JAUDTA010000411.1	27492	0.00840052	98.0472
Prenolepis imparis	iyPreIma1.0	JAUDTA010000412.1	27464	0.00839196	98.0556
Prenolepis imparis	iyPreIma1.0	JAUDTA010000413.1	27450	0.00838769	98.0639
Prenolepis imparis	iyPreIma1.0	JAUDTA010000414.1	27171	0.00830243	98.0722
Prenolepis imparis	iyPreIma1.0	JAUDTA010000415.1	27136	0.00829174	98.0805
Prenolepis imparis	iyPreIma1.0	JAUDTA010000416.1	27060	0.00826852	98.0888
Prenolepis imparis	iyPreIma1.0	JAUDTA010000417.1	26864	0.00820863	98.097
Prenolepis imparis	iyPreIma1.0	JAUDTA010000418.1	26813	0.00819304	98.1052
Prenolepis imparis	iyPreIma1.0	JAUDTA010000419.1	26777	0.00818204	98.1134
Prenolepis imparis	iyPreIma1.0	JAUDTA010000420.1	26771	0.00818021	98.1216
Prenolepis imparis	iyPreIma1.0	JAUDTA010000421.1	26419	0.00807265	98.1296
Prenolepis imparis	iyPreIma1.0	JAUDTA010000422.1	26371	0.00805798	98.1377
Prenolepis imparis	iyPreIma1.0	JAUDTA010000423.1	26365	0.00805615	98.1458
Prenolepis imparis	iyPreIma1.0	JAUDTA010000424.1	26240	0.00801796	98.1538
Prenolepis imparis	iyPreIma1.0	JAUDTA010000425.1	25920	0.00792018	98.1617
Prenolepis imparis	iyPreIma1.0	JAUDTA010000426.1	25911	0.00791743	98.1696
Prenolepis imparis	iyPreIma1.0	JAUDTA010000427.1	25871	0.0079052	98.1775
Prenolepis imparis	iyPreIma1.0	JAUDTA010000428.1	25716	0.00785784	98.1854
Prenolepis imparis	iyPreIma1.0	JAUDTA010000429.1	25633	0.00783248	98.1932
Prenolepis imparis	iyPreIma1.0	JAUDTA010000430.1	25580	0.00781628	98.201
Prenolepis imparis	iyPreIma1.0	JAUDTA010000431.1	25552	0.00780773	98.2088
Prenolepis imparis	iyPreIma1.0	JAUDTA010000432.1	25400	0.00776128	98.2166
Prenolepis imparis	iyPreIma1.0	JAUDTA010000433.1	25359	0.00774875	98.2243
Prenolepis imparis	iyPreIma1.0	JAUDTA010000434.1	25298	0.00773012	98.2321
Prenolepis imparis	iyPreIma1.0	JAUDTA010000435.1	25152	0.0076855	98.2398
Prenolepis imparis	iyPreIma1.0	JAUDTA010000436.1	25117	0.00767481	98.2474
Prenolepis imparis	iyPreIma1.0	JAUDTA010000437.1	25019	0.00764486	98.2551
Prenolepis imparis	iyPreIma1.0	JAUDTA010000438.1	24752	0.00756328	98.2626
Prenolepis imparis	iyPreIma1.0	JAUDTA010000439.1	24647	0.00753119	98.2702
Prenolepis imparis	iyPreIma1.0	JAUDTA010000440.1	24520	0.00749239	98.2777
Prenolepis imparis	iyPreIma1.0	JAUDTA010000441.1	24507	0.00748842	98.2852
Prenolepis imparis	iyPreIma1.0	JAUDTA010000442.1	24457	0.00747314	98.2926
Prenolepis imparis	iyPreIma1.0	JAUDTA010000443.1	24417	0.00746092	98.3001
Prenolepis imparis	iyPreIma1.0	JAUDTA010000444.1	24381	0.00744992	98.3075
Prenolepis imparis	iyPreIma1.0	JAUDTA010000445.1	24319	0.00743097	98.315
Prenolepis imparis	iyPreIma1.0	JAUDTA010000446.1	24216	0.0073995	98.3224
Prenolepis imparis	iyPreIma1.0	JAUDTA010000447.1	24185	0.00739002	98.3298
Prenolepis imparis	iyPreIma1.0	JAUDTA010000448.1	24004	0.00733472	98.3371
Prenolepis imparis	iyPreIma1.0	JAUDTA010000449.1	23879	0.00729652	98.3444
Prenolepis imparis	iyPreIma1.0	JAUDTA010000450.1	23546	0.00719477	98.3516
Prenolepis imparis	iyPreIma1.0	JAUDTA010000451.1	23300	0.0071196	98.3587
Prenolepis imparis	iyPreIma1.0	JAUDTA010000452.1	23170	0.00707988	98.3658
Prenolepis imparis	iyPreIma1.0	JAUDTA010000453.1	23075	0.00705085	98.3728
Prenolepis imparis	iyPreIma1.0	JAUDTA010000454.1	22749	0.00695124	98.3798
Prenolepis imparis	iyPreIma1.0	JAUDTA010000455.1	22696	0.00693504	98.3867
Prenolepis imparis	iyPreIma1.0	JAUDTA010000456.1	22693	0.00693413	98.3937
Prenolepis imparis	iyPreIma1.0	JAUDTA010000457.1	22656	0.00692282	98.4006
Prenolepis imparis	iyPreIma1.0	JAUDTA010000458.1	22640	0.00691793	98.4075
Prenolepis imparis	iyPreIma1.0	JAUDTA010000459.1	22605	0.00690724	98.4144
Prenolepis imparis	iyPreIma1.0	JAUDTA010000460.1	22453	0.00686079	98.4213
Prenolepis imparis	iyPreIma1.0	JAUDTA010000461.1	22373	0.00683635	98.4281
Prenolepis imparis	iyPreIma1.0	JAUDTA010000462.1	22337	0.00682535	98.4349
Prenolepis imparis	iyPreIma1.0	JAUDTA010000463.1	22248	0.00679815	98.4417
Prenolepis imparis	iyPreIma1.0	JAUDTA010000464.1	22189	0.00678012	98.4485
Prenolepis imparis	iyPreIma1.0	JAUDTA010000465.1	22149	0.0067679	98.4553
Prenolepis imparis	iyPreIma1.0	JAUDTA010000466.1	22134	0.00676332	98.462
Prenolepis imparis	iyPreIma1.0	JAUDTA010000467.1	22134	0.00676332	98.4688
Prenolepis imparis	iyPreIma1.0	JAUDTA010000468.1	22108	0.00675537	98.4756
Prenolepis imparis	iyPreIma1.0	JAUDTA010000469.1	22036	0.00673337	98.4823
Prenolepis imparis	iyPreIma1.0	JAUDTA010000470.1	22026	0.00673032	98.489
Prenolepis imparis	iyPreIma1.0	JAUDTA010000471.1	21896	0.00669059	98.4957
Prenolepis imparis	iyPreIma1.0	JAUDTA010000472.1	21880	0.0066857	98.5024
Prenolepis imparis	iyPreIma1.0	JAUDTA010000473.1	21805	0.00666279	98.5091
Prenolepis imparis	iyPreIma1.0	JAUDTA010000474.1	21776	0.00665393	98.5157
Prenolepis imparis	iyPreIma1.0	JAUDTA010000475.1	21762	0.00664965	98.5224
Prenolepis imparis	iyPreIma1.0	JAUDTA010000476.1	21718	0.0066362	98.529
Prenolepis imparis	iyPreIma1.0	JAUDTA010000477.1	21647	0.00661451	98.5356
Prenolepis imparis	iyPreIma1.0	JAUDTA010000478.1	21589	0.00659679	98.5422
Prenolepis imparis	iyPreIma1.0	JAUDTA010000479.1	21514	0.00657387	98.5488
Prenolepis imparis	iyPreIma1.0	JAUDTA010000480.1	21479	0.00656317	98.5553
Prenolepis imparis	iyPreIma1.0	JAUDTA010000481.1	21390	0.00653598	98.5619
Prenolepis imparis	iyPreIma1.0	JAUDTA010000482.1	21373	0.00653078	98.5684
Prenolepis imparis	iyPreIma1.0	JAUDTA010000483.1	21335	0.00651917	98.5749
Prenolepis imparis	iyPreIma1.0	JAUDTA010000484.1	21303	0.00650939	98.5814
Prenolepis imparis	iyPreIma1.0	JAUDTA010000485.1	21198	0.00647731	98.5879
Prenolepis imparis	iyPreIma1.0	JAUDTA010000486.1	21158	0.00646509	98.5944
Prenolepis imparis	iyPreIma1.0	JAUDTA010000487.1	21155	0.00646417	98.6008
Prenolepis imparis	iyPreIma1.0	JAUDTA010000488.1	21114	0.00645164	98.6073
Prenolepis imparis	iyPreIma1.0	JAUDTA010000489.1	20980	0.0064107	98.6137
Prenolepis imparis	iyPreIma1.0	JAUDTA010000490.1	20922	0.00639297	98.6201
Prenolepis imparis	iyPreIma1.0	JAUDTA010000491.1	20899	0.00638595	98.6265
Prenolepis imparis	iyPreIma1.0	JAUDTA010000492.1	20842	0.00636853	98.6329
Prenolepis imparis	iyPreIma1.0	JAUDTA010000493.1	20787	0.00635172	98.6392
Prenolepis imparis	iyPreIma1.0	JAUDTA010000494.1	20753	0.00634133	98.6456
Prenolepis imparis	iyPreIma1.0	JAUDTA010000495.1	20719	0.00633095	98.6519
Prenolepis imparis	iyPreIma1.0	JAUDTA010000496.1	20615	0.00629917	98.6582
Prenolepis imparis	iyPreIma1.0	JAUDTA010000497.1	20597	0.00629367	98.6645
Prenolepis imparis	iyPreIma1.0	JAUDTA010000498.1	20548	0.00627869	98.6708
Prenolepis imparis	iyPreIma1.0	JAUDTA010000499.1	20486	0.00625975	98.677
Prenolepis imparis	iyPreIma1.0	JAUDTA010000500.1	20470	0.00625486	98.6833
Prenolepis imparis	iyPreIma1.0	JAUDTA010000501.1	20459	0.0062515	98.6895
Prenolepis imparis	iyPreIma1.0	JAUDTA010000502.1	20436	0.00624447	98.6958
Prenolepis imparis	iyPreIma1.0	JAUDTA010000503.1	20383	0.00622828	98.702
Prenolepis imparis	iyPreIma1.0	JAUDTA010000504.1	20276	0.00619558	98.7082
Prenolepis imparis	iyPreIma1.0	JAUDTA010000505.1	20215	0.00617694	98.7144
Prenolepis imparis	iyPreIma1.0	JAUDTA010000506.1	20137	0.00615311	98.7205
Prenolepis imparis	iyPreIma1.0	JAUDTA010000507.1	20104	0.00614302	98.7267
Prenolepis imparis	iyPreIma1.0	JAUDTA010000508.1	20010	0.0061143	98.7328
Prenolepis imparis	iyPreIma1.0	JAUDTA010000509.1	19964	0.00610025	98.7389
Prenolepis imparis	iyPreIma1.0	JAUDTA010000510.1	19948	0.00609536	98.745
Prenolepis imparis	iyPreIma1.0	JAUDTA010000511.1	19946	0.00609475	98.7511
Prenolepis imparis	iyPreIma1.0	JAUDTA010000512.1	19899	0.00608038	98.7571
Prenolepis imparis	iyPreIma1.0	JAUDTA010000513.1	19823	0.00605716	98.7632
Prenolepis imparis	iyPreIma1.0	JAUDTA010000514.1	19815	0.00605472	98.7693
Prenolepis imparis	iyPreIma1.0	JAUDTA010000515.1	19771	0.00604127	98.7753
Prenolepis imparis	iyPreIma1.0	JAUDTA010000516.1	19732	0.00602936	98.7813
Prenolepis imparis	iyPreIma1.0	JAUDTA010000517.1	19646	0.00600308	98.7873
Prenolepis imparis	iyPreIma1.0	JAUDTA010000518.1	19631	0.00599849	98.7933
Prenolepis imparis	iyPreIma1.0	JAUDTA010000519.1	19531	0.00596794	98.7993
Prenolepis imparis	iyPreIma1.0	JAUDTA010000520.1	19476	0.00595113	98.8052
Prenolepis imparis	iyPreIma1.0	JAUDTA010000521.1	19438	0.00593952	98.8112
Prenolepis imparis	iyPreIma1.0	JAUDTA010000522.1	19410	0.00593096	98.8171
Prenolepis imparis	iyPreIma1.0	JAUDTA010000523.1	19218	0.0058723	98.823
Prenolepis imparis	iyPreIma1.0	JAUDTA010000524.1	19198	0.00586619	98.8289
Prenolepis imparis	iyPreIma1.0	JAUDTA010000525.1	19102	0.00583685	98.8347
Prenolepis imparis	iyPreIma1.0	JAUDTA010000526.1	19100	0.00583624	98.8405
Prenolepis imparis	iyPreIma1.0	JAUDTA010000527.1	19063	0.00582493	98.8464
Prenolepis imparis	iyPreIma1.0	JAUDTA010000528.1	19033	0.00581577	98.8522
Prenolepis imparis	iyPreIma1.0	JAUDTA010000529.1	18974	0.00579774	98.858
Prenolepis imparis	iyPreIma1.0	JAUDTA010000530.1	18923	0.00578216	98.8638
Prenolepis imparis	iyPreIma1.0	JAUDTA010000531.1	18901	0.00577543	98.8695
Prenolepis imparis	iyPreIma1.0	JAUDTA010000532.1	18896	0.00577391	98.8753
Prenolepis imparis	iyPreIma1.0	JAUDTA010000533.1	18870	0.00576596	98.8811
Prenolepis imparis	iyPreIma1.0	JAUDTA010000534.1	18786	0.00574029	98.8868
Prenolepis imparis	iyPreIma1.0	JAUDTA010000535.1	18686	0.00570974	98.8925
Prenolepis imparis	iyPreIma1.0	JAUDTA010000536.1	18582	0.00567796	98.8982
Prenolepis imparis	iyPreIma1.0	JAUDTA010000537.1	18582	0.00567796	98.9039
Prenolepis imparis	iyPreIma1.0	JAUDTA010000538.1	18562	0.00567185	98.9095
Prenolepis imparis	iyPreIma1.0	JAUDTA010000539.1	18551	0.00566849	98.9152
Prenolepis imparis	iyPreIma1.0	JAUDTA010000540.1	18546	0.00566696	98.9209
Prenolepis imparis	iyPreIma1.0	JAUDTA010000541.1	18512	0.00565657	98.9265
Prenolepis imparis	iyPreIma1.0	JAUDTA010000542.1	18490	0.00564985	98.9322
Prenolepis imparis	iyPreIma1.0	JAUDTA010000543.1	18445	0.0056361	98.9378
Prenolepis imparis	iyPreIma1.0	JAUDTA010000544.1	18444	0.00563579	98.9435
Prenolepis imparis	iyPreIma1.0	JAUDTA010000545.1	18418	0.00562785	98.9491
Prenolepis imparis	iyPreIma1.0	JAUDTA010000546.1	18403	0.00562326	98.9547
Prenolepis imparis	iyPreIma1.0	JAUDTA010000547.1	18388	0.00561868	98.9603
Prenolepis imparis	iyPreIma1.0	JAUDTA010000548.1	18388	0.00561868	98.9659
Prenolepis imparis	iyPreIma1.0	JAUDTA010000549.1	18377	0.00561532	98.9716
Prenolepis imparis	iyPreIma1.0	JAUDTA010000550.1	18342	0.00560462	98.9772
Prenolepis imparis	iyPreIma1.0	JAUDTA010000551.1	18220	0.00556735	98.9827
Prenolepis imparis	iyPreIma1.0	JAUDTA010000552.1	18209	0.00556398	98.9883
Prenolepis imparis	iyPreIma1.0	JAUDTA010000553.1	18111	0.00553404	98.9938
Prenolepis imparis	iyPreIma1.0	JAUDTA010000554.1	17987	0.00549615	98.9993
Prenolepis imparis	iyPreIma1.0	JAUDTA010000555.1	17985	0.00549554	99.0048
Prenolepis imparis	iyPreIma1.0	JAUDTA010000556.1	17960	0.0054879	99.0103
Prenolepis imparis	iyPreIma1.0	JAUDTA010000557.1	17952	0.00548545	99.0158
Prenolepis imparis	iyPreIma1.0	JAUDTA010000558.1	17916	0.00547445	99.0213
Prenolepis imparis	iyPreIma1.0	JAUDTA010000559.1	17886	0.00546529	99.0267
Prenolepis imparis	iyPreIma1.0	JAUDTA010000560.1	17854	0.00545551	99.0322
Prenolepis imparis	iyPreIma1.0	JAUDTA010000561.1	17794	0.00543718	99.0376
Prenolepis imparis	iyPreIma1.0	JAUDTA010000562.1	17758	0.00542618	99.0431
Prenolepis imparis	iyPreIma1.0	JAUDTA010000563.1	17745	0.0054222	99.0485
Prenolepis imparis	iyPreIma1.0	JAUDTA010000564.1	17686	0.00540418	99.0539
Prenolepis imparis	iyPreIma1.0	JAUDTA010000565.1	17640	0.00539012	99.0593
Prenolepis imparis	iyPreIma1.0	JAUDTA010000566.1	17614	0.00538217	99.0647
Prenolepis imparis	iyPreIma1.0	JAUDTA010000567.1	17595	0.00537637	99.07
Prenolepis imparis	iyPreIma1.0	JAUDTA010000568.1	17477	0.00534031	99.0754
Prenolepis imparis	iyPreIma1.0	JAUDTA010000569.1	17422	0.00532351	99.0807
Prenolepis imparis	iyPreIma1.0	JAUDTA010000570.1	17358	0.00530395	99.086
Prenolepis imparis	iyPreIma1.0	JAUDTA010000571.1	17315	0.00529081	99.0913
Prenolepis imparis	iyPreIma1.0	JAUDTA010000572.1	17313	0.0052902	99.0966
Prenolepis imparis	iyPreIma1.0	JAUDTA010000573.1	17303	0.00528714	99.1019
Prenolepis imparis	iyPreIma1.0	JAUDTA010000574.1	17294	0.00528439	99.1072
Prenolepis imparis	iyPreIma1.0	JAUDTA010000575.1	17282	0.00528073	99.1124
Prenolepis imparis	iyPreIma1.0	JAUDTA010000576.1	17270	0.00527706	99.1177
Prenolepis imparis	iyPreIma1.0	JAUDTA010000577.1	17270	0.00527706	99.123
Prenolepis imparis	iyPreIma1.0	JAUDTA010000578.1	17257	0.00527309	99.1283
Prenolepis imparis	iyPreIma1.0	JAUDTA010000579.1	17250	0.00527095	99.1335
Prenolepis imparis	iyPreIma1.0	JAUDTA010000580.1	17217	0.00526087	99.1388
Prenolepis imparis	iyPreIma1.0	JAUDTA010000581.1	17121	0.00523153	99.144
Prenolepis imparis	iyPreIma1.0	JAUDTA010000582.1	17015	0.00519914	99.1492
Prenolepis imparis	iyPreIma1.0	JAUDTA010000583.1	16994	0.00519273	99.1544
Prenolepis imparis	iyPreIma1.0	JAUDTA010000584.1	16870	0.00515484	99.1596
Prenolepis imparis	iyPreIma1.0	JAUDTA010000585.1	16849	0.00514842	99.1647
Prenolepis imparis	iyPreIma1.0	JAUDTA010000586.1	16804	0.00513467	99.1699
Prenolepis imparis	iyPreIma1.0	JAUDTA010000587.1	16785	0.00512886	99.175
Prenolepis imparis	iyPreIma1.0	JAUDTA010000588.1	16706	0.00510472	99.1801
Prenolepis imparis	iyPreIma1.0	JAUDTA010000589.1	16690	0.00509984	99.1852
Prenolepis imparis	iyPreIma1.0	JAUDTA010000590.1	16662	0.00509128	99.1903
Prenolepis imparis	iyPreIma1.0	JAUDTA010000591.1	16660	0.00509067	99.1954
Prenolepis imparis	iyPreIma1.0	JAUDTA010000592.1	16610	0.00507539	99.2004
Prenolepis imparis	iyPreIma1.0	JAUDTA010000593.1	16570	0.00506317	99.2055
Prenolepis imparis	iyPreIma1.0	JAUDTA010000594.1	16556	0.00505889	99.2106
Prenolepis imparis	iyPreIma1.0	JAUDTA010000595.1	16536	0.00505278	99.2156
Prenolepis imparis	iyPreIma1.0	JAUDTA010000596.1	16503	0.0050427	99.2207
Prenolepis imparis	iyPreIma1.0	JAUDTA010000597.1	16489	0.00503842	99.2257
Prenolepis imparis	iyPreIma1.0	JAUDTA010000598.1	16480	0.00503567	99.2307
Prenolepis imparis	iyPreIma1.0	JAUDTA010000599.1	16439	0.00502314	99.2358
Prenolepis imparis	iyPreIma1.0	JAUDTA010000600.1	16422	0.00501794	99.2408
Prenolepis imparis	iyPreIma1.0	JAUDTA010000601.1	16316	0.00498555	99.2458
Prenolepis imparis	iyPreIma1.0	JAUDTA010000602.1	16313	0.00498464	99.2507
Prenolepis imparis	iyPreIma1.0	JAUDTA010000603.1	16263	0.00496936	99.2557
Prenolepis imparis	iyPreIma1.0	JAUDTA010000604.1	16256	0.00496722	99.2607
Prenolepis imparis	iyPreIma1.0	JAUDTA010000605.1	16252	0.004966	99.2656
Prenolepis imparis	iyPreIma1.0	JAUDTA010000606.1	16211	0.00495347	99.2706
Prenolepis imparis	iyPreIma1.0	JAUDTA010000607.1	16171	0.00494125	99.2755
Prenolepis imparis	iyPreIma1.0	JAUDTA010000608.1	16128	0.00492811	99.2805
Prenolepis imparis	iyPreIma1.0	JAUDTA010000609.1	16097	0.00491864	99.2854
Prenolepis imparis	iyPreIma1.0	JAUDTA010000610.1	16073	0.0049113	99.2903
Prenolepis imparis	iyPreIma1.0	JAUDTA010000611.1	16070	0.00491039	99.2952
Prenolepis imparis	iyPreIma1.0	JAUDTA010000612.1	16059	0.00490703	99.3001
Prenolepis imparis	iyPreIma1.0	JAUDTA010000613.1	16055	0.0049058	99.305
Prenolepis imparis	iyPreIma1.0	JAUDTA010000614.1	16035	0.00489969	99.3099
Prenolepis imparis	iyPreIma1.0	JAUDTA010000615.1	16002	0.00488961	99.3148
Prenolepis imparis	iyPreIma1.0	JAUDTA010000616.1	15999	0.00488869	99.3197
Prenolepis imparis	iyPreIma1.0	JAUDTA010000617.1	15982	0.0048835	99.3246
Prenolepis imparis	iyPreIma1.0	JAUDTA010000618.1	15964	0.004878	99.3295
Prenolepis imparis	iyPreIma1.0	JAUDTA010000619.1	15938	0.00487005	99.3343
Prenolepis imparis	iyPreIma1.0	JAUDTA010000620.1	15937	0.00486975	99.3392
Prenolepis imparis	iyPreIma1.0	JAUDTA010000621.1	15931	0.00486791	99.3441
Prenolepis imparis	iyPreIma1.0	JAUDTA010000622.1	15903	0.00485936	99.3489
Prenolepis imparis	iyPreIma1.0	JAUDTA010000623.1	15874	0.0048505	99.3538
Prenolepis imparis	iyPreIma1.0	JAUDTA010000624.1	15870	0.00484927	99.3586
Prenolepis imparis	iyPreIma1.0	JAUDTA010000625.1	15856	0.004845	99.3635
Prenolepis imparis	iyPreIma1.0	JAUDTA010000626.1	15832	0.00483766	99.3683
Prenolepis imparis	iyPreIma1.0	JAUDTA010000627.1	15804	0.00482911	99.3731
Prenolepis imparis	iyPreIma1.0	JAUDTA010000628.1	15774	0.00481994	99.378
Prenolepis imparis	iyPreIma1.0	JAUDTA010000629.1	15740	0.00480955	99.3828
Prenolepis imparis	iyPreIma1.0	JAUDTA010000630.1	15726	0.00480527	99.3876
Prenolepis imparis	iyPreIma1.0	JAUDTA010000631.1	15689	0.00479397	99.3924
Prenolepis imparis	iyPreIma1.0	JAUDTA010000632.1	15675	0.00478969	99.3972
Prenolepis imparis	iyPreIma1.0	JAUDTA010000633.1	15658	0.00478449	99.4019
Prenolepis imparis	iyPreIma1.0	JAUDTA010000634.1	15638	0.00477838	99.4067
Prenolepis imparis	iyPreIma1.0	JAUDTA010000635.1	15633	0.00477686	99.4115
Prenolepis imparis	iyPreIma1.0	JAUDTA010000636.1	15576	0.00475944	99.4163
Prenolepis imparis	iyPreIma1.0	JAUDTA010000637.1	15414	0.00470994	99.421
Prenolepis imparis	iyPreIma1.0	JAUDTA010000638.1	15388	0.00470199	99.4257
Prenolepis imparis	iyPreIma1.0	JAUDTA010000639.1	15375	0.00469802	99.4304
Prenolepis imparis	iyPreIma1.0	JAUDTA010000640.1	15364	0.00469466	99.4351
Prenolepis imparis	iyPreIma1.0	JAUDTA010000641.1	15331	0.00468458	99.4397
Prenolepis imparis	iyPreIma1.0	JAUDTA010000642.1	15239	0.00465646	99.4444
Prenolepis imparis	iyPreIma1.0	JAUDTA010000643.1	15238	0.00465616	99.4491
Prenolepis imparis	iyPreIma1.0	JAUDTA010000644.1	15209	0.0046473	99.4537
Prenolepis imparis	iyPreIma1.0	JAUDTA010000645.1	15206	0.00464638	99.4584
Prenolepis imparis	iyPreIma1.0	JAUDTA010000646.1	15172	0.00463599	99.463
Prenolepis imparis	iyPreIma1.0	JAUDTA010000647.1	15132	0.00462377	99.4676
Prenolepis imparis	iyPreIma1.0	JAUDTA010000648.1	15117	0.00461919	99.4722
Prenolepis imparis	iyPreIma1.0	JAUDTA010000649.1	15099	0.00461369	99.4768
Prenolepis imparis	iyPreIma1.0	JAUDTA010000650.1	14992	0.00458099	99.4814
Prenolepis imparis	iyPreIma1.0	JAUDTA010000651.1	14987	0.00457946	99.486
Prenolepis imparis	iyPreIma1.0	JAUDTA010000652.1	14983	0.00457824	99.4906
Prenolepis imparis	iyPreIma1.0	JAUDTA010000653.1	14976	0.0045761	99.4952
Prenolepis imparis	iyPreIma1.0	JAUDTA010000654.1	14957	0.0045703	99.4997
Prenolepis imparis	iyPreIma1.0	JAUDTA010000655.1	14806	0.00452416	99.5043
Prenolepis imparis	iyPreIma1.0	JAUDTA010000656.1	14779	0.00451591	99.5088
Prenolepis imparis	iyPreIma1.0	JAUDTA010000657.1	14767	0.00451224	99.5133
Prenolepis imparis	iyPreIma1.0	JAUDTA010000658.1	14726	0.00449971	99.5178
Prenolepis imparis	iyPreIma1.0	JAUDTA010000659.1	14680	0.00448565	99.5223
Prenolepis imparis	iyPreIma1.0	JAUDTA010000660.1	14661	0.00447985	99.5268
Prenolepis imparis	iyPreIma1.0	JAUDTA010000661.1	14635	0.0044719	99.5312
Prenolepis imparis	iyPreIma1.0	JAUDTA010000662.1	14601	0.00446152	99.5357
Prenolepis imparis	iyPreIma1.0	JAUDTA010000663.1	14590	0.00445815	99.5401
Prenolepis imparis	iyPreIma1.0	JAUDTA010000664.1	14562	0.0044496	99.5446
Prenolepis imparis	iyPreIma1.0	JAUDTA010000665.1	14527	0.0044389	99.549
Prenolepis imparis	iyPreIma1.0	JAUDTA010000666.1	14464	0.00441965	99.5535
Prenolepis imparis	iyPreIma1.0	JAUDTA010000667.1	14449	0.00441507	99.5579
Prenolepis imparis	iyPreIma1.0	JAUDTA010000668.1	14438	0.00441171	99.5623
Prenolepis imparis	iyPreIma1.0	JAUDTA010000669.1	14432	0.00440988	99.5667
Prenolepis imparis	iyPreIma1.0	JAUDTA010000670.1	14410	0.00440315	99.5711
Prenolepis imparis	iyPreIma1.0	JAUDTA010000671.1	14388	0.00439643	99.5755
Prenolepis imparis	iyPreIma1.0	JAUDTA010000672.1	14364	0.0043891	99.5799
Prenolepis imparis	iyPreIma1.0	JAUDTA010000673.1	14250	0.00435426	99.5842
Prenolepis imparis	iyPreIma1.0	JAUDTA010000674.1	14249	0.00435396	99.5886
Prenolepis imparis	iyPreIma1.0	JAUDTA010000675.1	14220	0.0043451	99.5929
Prenolepis imparis	iyPreIma1.0	JAUDTA010000676.1	14219	0.00434479	99.5973
Prenolepis imparis	iyPreIma1.0	JAUDTA010000677.1	14168	0.00432921	99.6016
Prenolepis imparis	iyPreIma1.0	JAUDTA010000678.1	14144	0.00432187	99.6059
Prenolepis imparis	iyPreIma1.0	JAUDTA010000679.1	14127	0.00431668	99.6102
Prenolepis imparis	iyPreIma1.0	JAUDTA010000680.1	14081	0.00430262	99.6145
Prenolepis imparis	iyPreIma1.0	JAUDTA010000681.1	14047	0.00429223	99.6188
Prenolepis imparis	iyPreIma1.0	JAUDTA010000682.1	14031	0.00428734	99.6231
Prenolepis imparis	iyPreIma1.0	JAUDTA010000683.1	14020	0.00428398	99.6274
Prenolepis imparis	iyPreIma1.0	JAUDTA010000684.1	14010	0.00428093	99.6317
Prenolepis imparis	iyPreIma1.0	JAUDTA010000685.1	13996	0.00427665	99.636
Prenolepis imparis	iyPreIma1.0	JAUDTA010000686.1	13994	0.00427604	99.6402
Prenolepis imparis	iyPreIma1.0	JAUDTA010000687.1	13979	0.00427146	99.6445
Prenolepis imparis	iyPreIma1.0	JAUDTA010000688.1	13927	0.00425557	99.6488
Prenolepis imparis	iyPreIma1.0	JAUDTA010000689.1	13878	0.00424059	99.653
Prenolepis imparis	iyPreIma1.0	JAUDTA010000690.1	13855	0.00423357	99.6572
Prenolepis imparis	iyPreIma1.0	JAUDTA010000691.1	13853	0.00423295	99.6615
Prenolepis imparis	iyPreIma1.0	JAUDTA010000692.1	13845	0.00423051	99.6657
Prenolepis imparis	iyPreIma1.0	JAUDTA010000693.1	13778	0.00421004	99.6699
Prenolepis imparis	iyPreIma1.0	JAUDTA010000694.1	13774	0.00420882	99.6741
Prenolepis imparis	iyPreIma1.0	JAUDTA010000695.1	13674	0.00417826	99.6783
Prenolepis imparis	iyPreIma1.0	JAUDTA010000696.1	13652	0.00417154	99.6825
Prenolepis imparis	iyPreIma1.0	JAUDTA010000697.1	13580	0.00414954	99.6866
Prenolepis imparis	iyPreIma1.0	JAUDTA010000698.1	13580	0.00414954	99.6908
Prenolepis imparis	iyPreIma1.0	JAUDTA010000699.1	13379	0.00408812	99.6949
Prenolepis imparis	iyPreIma1.0	JAUDTA010000700.1	13354	0.00408048	99.6989
Prenolepis imparis	iyPreIma1.0	JAUDTA010000701.1	13310	0.00406703	99.703
Prenolepis imparis	iyPreIma1.0	JAUDTA010000702.1	13305	0.00406551	99.7071
Prenolepis imparis	iyPreIma1.0	JAUDTA010000703.1	13236	0.00404442	99.7111
Prenolepis imparis	iyPreIma1.0	JAUDTA010000704.1	13219	0.00403923	99.7152
Prenolepis imparis	iyPreIma1.0	JAUDTA010000705.1	13202	0.00403403	99.7192
Prenolepis imparis	iyPreIma1.0	JAUDTA010000706.1	13181	0.00402762	99.7232
Prenolepis imparis	iyPreIma1.0	JAUDTA010000707.1	13180	0.00402731	99.7272
Prenolepis imparis	iyPreIma1.0	JAUDTA010000708.1	13137	0.00401417	99.7313
Prenolepis imparis	iyPreIma1.0	JAUDTA010000709.1	13124	0.0040102	99.7353
Prenolepis imparis	iyPreIma1.0	JAUDTA010000710.1	13093	0.00400073	99.7393
Prenolepis imparis	iyPreIma1.0	JAUDTA010000711.1	13092	0.00400042	99.7433
Prenolepis imparis	iyPreIma1.0	JAUDTA010000712.1	13087	0.00399889	99.7473
Prenolepis imparis	iyPreIma1.0	JAUDTA010000713.1	12964	0.00396131	99.7512
Prenolepis imparis	iyPreIma1.0	JAUDTA010000714.1	12935	0.00395245	99.7552
Prenolepis imparis	iyPreIma1.0	JAUDTA010000715.1	12925	0.00394939	99.7591
Prenolepis imparis	iyPreIma1.0	JAUDTA010000716.1	12886	0.00393748	99.7631
Prenolepis imparis	iyPreIma1.0	JAUDTA010000717.1	12752	0.00389653	99.767
Prenolepis imparis	iyPreIma1.0	JAUDTA010000718.1	12746	0.0038947	99.7709
Prenolepis imparis	iyPreIma1.0	JAUDTA010000719.1	12658	0.00386781	99.7747
Prenolepis imparis	iyPreIma1.0	JAUDTA010000720.1	12642	0.00386292	99.7786
Prenolepis imparis	iyPreIma1.0	JAUDTA010000721.1	12588	0.00384642	99.7824
Prenolepis imparis	iyPreIma1.0	JAUDTA010000722.1	12535	0.00383022	99.7863
Prenolepis imparis	iyPreIma1.0	JAUDTA010000723.1	12526	0.00382747	99.7901
Prenolepis imparis	iyPreIma1.0	JAUDTA010000724.1	12494	0.0038177	99.7939
Prenolepis imparis	iyPreIma1.0	JAUDTA010000725.1	12428	0.00379753	99.7977
Prenolepis imparis	iyPreIma1.0	JAUDTA010000726.1	12390	0.00378592	99.8015
Prenolepis imparis	iyPreIma1.0	JAUDTA010000727.1	12352	0.00377431	99.8053
Prenolepis imparis	iyPreIma1.0	JAUDTA010000728.1	12293	0.00375628	99.809
Prenolepis imparis	iyPreIma1.0	JAUDTA010000729.1	12257	0.00374528	99.8128
Prenolepis imparis	iyPreIma1.0	JAUDTA010000730.1	12180	0.00372175	99.8165
Prenolepis imparis	iyPreIma1.0	JAUDTA010000731.1	12180	0.00372175	99.8202
Prenolepis imparis	iyPreIma1.0	JAUDTA010000732.1	12086	0.00369303	99.8239
Prenolepis imparis	iyPreIma1.0	JAUDTA010000733.1	12054	0.00368325	99.8276
Prenolepis imparis	iyPreIma1.0	JAUDTA010000734.1	12044	0.00368019	99.8313
Prenolepis imparis	iyPreIma1.0	JAUDTA010000735.1	11987	0.00366278	99.8349
Prenolepis imparis	iyPreIma1.0	JAUDTA010000736.1	11984	0.00366186	99.8386
Prenolepis imparis	iyPreIma1.0	JAUDTA010000737.1	11873	0.00362794	99.8422
Prenolepis imparis	iyPreIma1.0	JAUDTA010000738.1	11859	0.00362366	99.8459
Prenolepis imparis	iyPreIma1.0	JAUDTA010000739.1	11833	0.00361572	99.8495
Prenolepis imparis	iyPreIma1.0	JAUDTA010000740.1	11717	0.00358027	99.853
Prenolepis imparis	iyPreIma1.0	JAUDTA010000741.1	11704	0.0035763	99.8566
Prenolepis imparis	iyPreIma1.0	JAUDTA010000742.1	11703	0.003576	99.8602
Prenolepis imparis	iyPreIma1.0	JAUDTA010000743.1	11643	0.00355766	99.8638
Prenolepis imparis	iyPreIma1.0	JAUDTA010000744.1	11607	0.00354666	99.8673
Prenolepis imparis	iyPreIma1.0	JAUDTA010000745.1	11576	0.00353719	99.8708
Prenolepis imparis	iyPreIma1.0	JAUDTA010000746.1	11557	0.00353138	99.8744
Prenolepis imparis	iyPreIma1.0	JAUDTA010000747.1	11547	0.00352833	99.8779
Prenolepis imparis	iyPreIma1.0	JAUDTA010000748.1	11547	0.00352833	99.8814
Prenolepis imparis	iyPreIma1.0	JAUDTA010000749.1	11512	0.00351763	99.8849
Prenolepis imparis	iyPreIma1.0	JAUDTA010000750.1	11501	0.00351427	99.8885
Prenolepis imparis	iyPreIma1.0	JAUDTA010000751.1	11420	0.00348952	99.892
Prenolepis imparis	iyPreIma1.0	JAUDTA010000752.1	11282	0.00344735	99.8954
Prenolepis imparis	iyPreIma1.0	JAUDTA010000753.1	11258	0.00344002	99.8988
Prenolepis imparis	iyPreIma1.0	JAUDTA010000754.1	11226	0.00343024	99.9023
Prenolepis imparis	iyPreIma1.0	JAUDTA010000755.1	11199	0.00342199	99.9057
Prenolepis imparis	iyPreIma1.0	JAUDTA010000756.1	11147	0.0034061	99.9091
Prenolepis imparis	iyPreIma1.0	JAUDTA010000757.1	11126	0.00339969	99.9125
Prenolepis imparis	iyPreIma1.0	JAUDTA010000758.1	11067	0.00338166	99.9159
Prenolepis imparis	iyPreIma1.0	JAUDTA010000759.1	11064	0.00338074	99.9193
Prenolepis imparis	iyPreIma1.0	JAUDTA010000760.1	11049	0.00337616	99.9226
Prenolepis imparis	iyPreIma1.0	JAUDTA010000761.1	10968	0.00335141	99.926
Prenolepis imparis	iyPreIma1.0	JAUDTA010000762.1	10892	0.00332818	99.9293
Prenolepis imparis	iyPreIma1.0	JAUDTA010000763.1	10858	0.0033178	99.9326
Prenolepis imparis	iyPreIma1.0	JAUDTA010000764.1	10685	0.00326493	99.9359
Prenolepis imparis	iyPreIma1.0	JAUDTA010000765.1	10657	0.00325638	99.9392
Prenolepis imparis	iyPreIma1.0	JAUDTA010000766.1	10650	0.00325424	99.9424
Prenolepis imparis	iyPreIma1.0	JAUDTA010000767.1	10606	0.00324079	99.9456
Prenolepis imparis	iyPreIma1.0	JAUDTA010000768.1	10596	0.00323774	99.9489
Prenolepis imparis	iyPreIma1.0	JAUDTA010000769.1	10456	0.00319496	99.9521
Prenolepis imparis	iyPreIma1.0	JAUDTA010000770.1	10345	0.00316104	99.9552
Prenolepis imparis	iyPreIma1.0	JAUDTA010000771.1	10310	0.00315035	99.9584
Prenolepis imparis	iyPreIma1.0	JAUDTA010000772.1	9939	0.00303698	99.9614
Prenolepis imparis	iyPreIma1.0	JAUDTA010000773.1	9776	0.00298718	99.9644
Prenolepis imparis	iyPreIma1.0	JAUDTA010000774.1	9716	0.00296884	99.9674
Prenolepis imparis	iyPreIma1.0	JAUDTA010000775.1	9701	0.00296426	99.9704
Prenolepis imparis	iyPreIma1.0	JAUDTA010000776.1	9625	0.00294104	99.9733
Prenolepis imparis	iyPreIma1.0	JAUDTA010000777.1	9531	0.00291231	99.9762
Prenolepis imparis	iyPreIma1.0	JAUDTA010000778.1	9430	0.00288145	99.9791
Prenolepis imparis	iyPreIma1.0	JAUDTA010000779.1	9340	0.00285395	99.9819
Prenolepis imparis	iyPreIma1.0	JAUDTA010000780.1	9315	0.00284631	99.9848
Prenolepis imparis	iyPreIma1.0	JAUDTA010000781.1	9104	0.00278184	99.9876
Prenolepis imparis	iyPreIma1.0	JAUDTA010000782.1	8623	0.00263486	99.9902
Prenolepis imparis	iyPreIma1.0	JAUDTA010000783.1	8552	0.00261317	99.9928
Prenolepis imparis	iyPreIma1.0	JAUDTA010000784.1	8247	0.00251997	99.9953
Prenolepis imparis	iyPreIma1.0	JAUDTA010000785.1	7771	0.00237452	99.9977
Prenolepis imparis	iyPreIma1.0	JAUDTA010000786.1	7493	0.00228958	100
Prenolepis imparis	iyPreIma1.0	CM059830.1	18821
Lasius platythorax	iyLasPlat18.1	1	25168678	8.71872	8.71872	288673857	1.88307e+07	3.60476e+06
Lasius platythorax	iyLasPlat18.1	2	22704707	7.86518	16.5839
Lasius platythorax	iyLasPlat18.1	3	22087588	7.6514	24.2353
Lasius platythorax	iyLasPlat18.1	4	21621108	7.4898	31.7251
Lasius platythorax	iyLasPlat18.1	5	21365545	7.40127	39.1264
Lasius platythorax	iyLasPlat18.1	6	20848617	7.2222	46.3486
Lasius platythorax	iyLasPlat18.1	7	20725720	7.17963	53.5282
Lasius platythorax	iyLasPlat18.1	8	18097625	6.26923	59.7974
Lasius platythorax	iyLasPlat18.1	9	18308138	6.34215	66.1396
Lasius platythorax	iyLasPlat18.1	10	17926004	6.20978	72.3494
Lasius platythorax	iyLasPlat18.1	11	16441792	5.69563	78.045
Lasius platythorax	iyLasPlat18.1	12	15946698	5.52412	83.5691
Lasius platythorax	iyLasPlat18.1	13	14175998	4.91073	88.4799
Lasius platythorax	iyLasPlat18.1	14	14048015	4.8664	93.3463
Lasius platythorax	iyLasPlat18.1	15	12994050	4.50129	97.8475
Lasius platythorax	iyLasPlat18.1	unplaced (185)	6213574			6213574
Lasius platythorax	iyLasPlat18.1	MT	20726
Nylanderia fulva	USDA_Nfulva_1.0	1	31358142	8.35838	8.35838	375170133	1.59334e+07	7.51351e+06
Nylanderia fulva	USDA_Nfulva_1.0	2	27295510	7.2755	15.6339
Nylanderia fulva	USDA_Nfulva_1.0	3	21929851	5.84531	21.4792
Nylanderia fulva	USDA_Nfulva_1.0	4	20315261	5.41495	26.8941
Nylanderia fulva	USDA_Nfulva_1.0	5	18386752	4.90091	31.795
Nylanderia fulva	USDA_Nfulva_1.0	6	16991719	4.52907	36.3241
Nylanderia fulva	USDA_Nfulva_1.0	7	16971360	4.52364	40.8478
Nylanderia fulva	USDA_Nfulva_1.0	8	16575055	4.41801	45.2658
Nylanderia fulva	USDA_Nfulva_1.0	9	15697769	4.18417	49.4499
Nylanderia fulva	USDA_Nfulva_1.0	10	15670585	4.17693	53.6269
Nylanderia fulva	USDA_Nfulva_1.0	11	13878102	3.69915	57.326
Nylanderia fulva	USDA_Nfulva_1.0	12	13433738	3.58071	60.9067
Nylanderia fulva	USDA_Nfulva_1.0	13	11395370	3.03739	63.9441
Nylanderia fulva	USDA_Nfulva_1.0	14	8830980	2.35386	66.298
Nylanderia fulva	USDA_Nfulva_1.0	15	4692562	1.25078	67.5488
Nylanderia fulva	USDA_Nfulva_1.0	16	1511399	0.402857	67.9516
Nylanderia fulva	USDA_Nfulva_1.0	Un	544603	0.145162	68.0968
Nylanderia fulva	USDA_Nfulva_1.0	Un	533723	0.142262	68.239
Nylanderia fulva	USDA_Nfulva_1.0	Un	500534	0.133415	68.3725
Nylanderia fulva	USDA_Nfulva_1.0	Un	483516	0.128879	68.5013
Nylanderia fulva	USDA_Nfulva_1.0	Un	457991	0.122076	68.6234
Nylanderia fulva	USDA_Nfulva_1.0	Un	396466	0.105676	68.7291
Nylanderia fulva	USDA_Nfulva_1.0	Un	382054	0.101835	68.8309
Nylanderia fulva	USDA_Nfulva_1.0	Un	374182	0.0997366	68.9307
Nylanderia fulva	USDA_Nfulva_1.0	Un	362717	0.0966807	69.0273
Nylanderia fulva	USDA_Nfulva_1.0	Un	362146	0.0965285	69.1239
Nylanderia fulva	USDA_Nfulva_1.0	Un	355287	0.0947002	69.2186
Nylanderia fulva	USDA_Nfulva_1.0	Un	353500	0.0942239	69.3128
Nylanderia fulva	USDA_Nfulva_1.0	Un	351641	0.0937284	69.4065
Nylanderia fulva	USDA_Nfulva_1.0	Un	347509	0.092627	69.4991
Nylanderia fulva	USDA_Nfulva_1.0	Un	342418	0.0912701	69.5904
Nylanderia fulva	USDA_Nfulva_1.0	Un	332804	0.0887075	69.6791
Nylanderia fulva	USDA_Nfulva_1.0	Un	328614	0.0875907	69.7667
Nylanderia fulva	USDA_Nfulva_1.0	Un	310547	0.082775	69.8495
Nylanderia fulva	USDA_Nfulva_1.0	Un	303715	0.0809539	69.9304
Nylanderia fulva	USDA_Nfulva_1.0	Un	297536	0.079307	70.0097
Nylanderia fulva	USDA_Nfulva_1.0	Un	296585	0.0790535	70.0888
Nylanderia fulva	USDA_Nfulva_1.0	Un	292767	0.0780358	70.1668
Nylanderia fulva	USDA_Nfulva_1.0	Un	285815	0.0761828	70.243
Nylanderia fulva	USDA_Nfulva_1.0	Un	285811	0.0761817	70.3192
Nylanderia fulva	USDA_Nfulva_1.0	Un	282733	0.0753613	70.3946
Nylanderia fulva	USDA_Nfulva_1.0	Un	282399	0.0752722	70.4698
Nylanderia fulva	USDA_Nfulva_1.0	Un	280680	0.0748141	70.5446
Nylanderia fulva	USDA_Nfulva_1.0	Un	280097	0.0746587	70.6193
Nylanderia fulva	USDA_Nfulva_1.0	Un	278706	0.0742879	70.6936
Nylanderia fulva	USDA_Nfulva_1.0	Un	260453	0.0694226	70.763
Nylanderia fulva	USDA_Nfulva_1.0	Un	260034	0.069311	70.8323
Nylanderia fulva	USDA_Nfulva_1.0	Un	258791	0.0689796	70.9013
Nylanderia fulva	USDA_Nfulva_1.0	Un	256334	0.0683247	70.9696
Nylanderia fulva	USDA_Nfulva_1.0	Un	251465	0.0670269	71.0367
Nylanderia fulva	USDA_Nfulva_1.0	Un	251063	0.0669198	71.1036
Nylanderia fulva	USDA_Nfulva_1.0	Un	248846	0.0663288	71.1699
Nylanderia fulva	USDA_Nfulva_1.0	Un	248337	0.0661932	71.2361
Nylanderia fulva	USDA_Nfulva_1.0	Un	245595	0.0654623	71.3016
Nylanderia fulva	USDA_Nfulva_1.0	Un	242211	0.0645603	71.3661
Nylanderia fulva	USDA_Nfulva_1.0	Un	241485	0.0643668	71.4305
Nylanderia fulva	USDA_Nfulva_1.0	Un	239838	0.0639278	71.4944
Nylanderia fulva	USDA_Nfulva_1.0	Un	238520	0.0635765	71.558
Nylanderia fulva	USDA_Nfulva_1.0	Un	236010	0.0629075	71.6209
Nylanderia fulva	USDA_Nfulva_1.0	Un	233281	0.0621801	71.6831
Nylanderia fulva	USDA_Nfulva_1.0	Un	232846	0.0620641	71.7451
Nylanderia fulva	USDA_Nfulva_1.0	Un	232458	0.0619607	71.8071
Nylanderia fulva	USDA_Nfulva_1.0	Un	230016	0.0613098	71.8684
Nylanderia fulva	USDA_Nfulva_1.0	Un	225962	0.0602292	71.9286
Nylanderia fulva	USDA_Nfulva_1.0	Un	224200	0.0597596	71.9884
Nylanderia fulva	USDA_Nfulva_1.0	Un	223678	0.0596204	72.048
Nylanderia fulva	USDA_Nfulva_1.0	Un	222882	0.0594082	72.1074
Nylanderia fulva	USDA_Nfulva_1.0	Un	221774	0.0591129	72.1665
Nylanderia fulva	USDA_Nfulva_1.0	Un	220876	0.0588736	72.2254
Nylanderia fulva	USDA_Nfulva_1.0	Un	220028	0.0586475	72.2841
Nylanderia fulva	USDA_Nfulva_1.0	Un	219918	0.0586182	72.3427
Nylanderia fulva	USDA_Nfulva_1.0	Un	219392	0.058478	72.4012
Nylanderia fulva	USDA_Nfulva_1.0	Un	219171	0.0584191	72.4596
Nylanderia fulva	USDA_Nfulva_1.0	Un	218058	0.0581224	72.5177
Nylanderia fulva	USDA_Nfulva_1.0	Un	216181	0.0576221	72.5753
Nylanderia fulva	USDA_Nfulva_1.0	Un	214593	0.0571988	72.6325
Nylanderia fulva	USDA_Nfulva_1.0	Un	209817	0.0559258	72.6885
Nylanderia fulva	USDA_Nfulva_1.0	Un	209307	0.0557899	72.7442
Nylanderia fulva	USDA_Nfulva_1.0	Un	208368	0.0555396	72.7998
Nylanderia fulva	USDA_Nfulva_1.0	Un	208298	0.0555209	72.8553
Nylanderia fulva	USDA_Nfulva_1.0	Un	208210	0.0554975	72.9108
Nylanderia fulva	USDA_Nfulva_1.0	Un	204864	0.0546056	72.9654
Nylanderia fulva	USDA_Nfulva_1.0	Un	204508	0.0545107	73.0199
Nylanderia fulva	USDA_Nfulva_1.0	Un	201036	0.0535853	73.0735
Nylanderia fulva	USDA_Nfulva_1.0	Un	198625	0.0529426	73.1264
Nylanderia fulva	USDA_Nfulva_1.0	Un	197829	0.0527305	73.1792
Nylanderia fulva	USDA_Nfulva_1.0	Un	196233	0.0523051	73.2315
Nylanderia fulva	USDA_Nfulva_1.0	Un	194132	0.0517451	73.2832
Nylanderia fulva	USDA_Nfulva_1.0	Un	193552	0.0515905	73.3348
Nylanderia fulva	USDA_Nfulva_1.0	Un	191926	0.0511571	73.386
Nylanderia fulva	USDA_Nfulva_1.0	Un	191708	0.051099	73.4371
Nylanderia fulva	USDA_Nfulva_1.0	Un	191066	0.0509278	73.488
Nylanderia fulva	USDA_Nfulva_1.0	Un	190299	0.0507234	73.5387
Nylanderia fulva	USDA_Nfulva_1.0	Un	189408	0.0504859	73.5892
Nylanderia fulva	USDA_Nfulva_1.0	Un	189135	0.0504131	73.6396
Nylanderia fulva	USDA_Nfulva_1.0	Un	188648	0.0502833	73.6899
Nylanderia fulva	USDA_Nfulva_1.0	Un	187462	0.0499672	73.7399
Nylanderia fulva	USDA_Nfulva_1.0	Un	185399	0.0494173	73.7893
Nylanderia fulva	USDA_Nfulva_1.0	Un	185306	0.0493925	73.8387
Nylanderia fulva	USDA_Nfulva_1.0	Un	184860	0.0492736	73.888
Nylanderia fulva	USDA_Nfulva_1.0	Un	183078	0.0487987	73.9368
Nylanderia fulva	USDA_Nfulva_1.0	Un	182417	0.0486225	73.9854
Nylanderia fulva	USDA_Nfulva_1.0	Un	182179	0.048559	74.0339
Nylanderia fulva	USDA_Nfulva_1.0	Un	180841	0.0482024	74.0821
Nylanderia fulva	USDA_Nfulva_1.0	Un	179571	0.0478639	74.13
Nylanderia fulva	USDA_Nfulva_1.0	Un	179497	0.0478442	74.1778
Nylanderia fulva	USDA_Nfulva_1.0	Un	178965	0.0477024	74.2255
Nylanderia fulva	USDA_Nfulva_1.0	Un	178757	0.0476469	74.2732
Nylanderia fulva	USDA_Nfulva_1.0	Un	176961	0.0471682	74.3204
Nylanderia fulva	USDA_Nfulva_1.0	Un	176755	0.0471133	74.3675
Nylanderia fulva	USDA_Nfulva_1.0	Un	176720	0.047104	74.4146
Nylanderia fulva	USDA_Nfulva_1.0	Un	175833	0.0468675	74.4614
Nylanderia fulva	USDA_Nfulva_1.0	Un	174861	0.0466085	74.5081
Nylanderia fulva	USDA_Nfulva_1.0	Un	174163	0.0464224	74.5545
Nylanderia fulva	USDA_Nfulva_1.0	Un	172918	0.0460906	74.6006
Nylanderia fulva	USDA_Nfulva_1.0	Un	172190	0.0458965	74.6465
Nylanderia fulva	USDA_Nfulva_1.0	Un	171488	0.0457094	74.6922
Nylanderia fulva	USDA_Nfulva_1.0	Un	170895	0.0455513	74.7377
Nylanderia fulva	USDA_Nfulva_1.0	Un	170857	0.0455412	74.7833
Nylanderia fulva	USDA_Nfulva_1.0	Un	170504	0.0454471	74.8287
Nylanderia fulva	USDA_Nfulva_1.0	Un	170064	0.0453298	74.874
Nylanderia fulva	USDA_Nfulva_1.0	Un	169159	0.0450886	74.9191
Nylanderia fulva	USDA_Nfulva_1.0	Un	168634	0.0449487	74.9641
Nylanderia fulva	USDA_Nfulva_1.0	Un	168079	0.0448007	75.0089
Nylanderia fulva	USDA_Nfulva_1.0	Un	167816	0.0447306	75.0536
Nylanderia fulva	USDA_Nfulva_1.0	Un	166925	0.0444931	75.0981
Nylanderia fulva	USDA_Nfulva_1.0	Un	166627	0.0444137	75.1425
Nylanderia fulva	USDA_Nfulva_1.0	Un	163509	0.0435826	75.1861
Nylanderia fulva	USDA_Nfulva_1.0	Un	162641	0.0433513	75.2295
Nylanderia fulva	USDA_Nfulva_1.0	Un	162607	0.0433422	75.2728
Nylanderia fulva	USDA_Nfulva_1.0	Un	161825	0.0431338	75.3159
Nylanderia fulva	USDA_Nfulva_1.0	Un	161196	0.0429661	75.3589
Nylanderia fulva	USDA_Nfulva_1.0	Un	160780	0.0428552	75.4018
Nylanderia fulva	USDA_Nfulva_1.0	Un	160749	0.042847	75.4446
Nylanderia fulva	USDA_Nfulva_1.0	Un	160324	0.0427337	75.4873
Nylanderia fulva	USDA_Nfulva_1.0	Un	160204	0.0427017	75.53
Nylanderia fulva	USDA_Nfulva_1.0	Un	160010	0.04265	75.5727
Nylanderia fulva	USDA_Nfulva_1.0	Un	157674	0.0420273	75.6147
Nylanderia fulva	USDA_Nfulva_1.0	Un	156776	0.041788	75.6565
Nylanderia fulva	USDA_Nfulva_1.0	Un	156386	0.041684	75.6982
Nylanderia fulva	USDA_Nfulva_1.0	Un	156252	0.0416483	75.7398
Nylanderia fulva	USDA_Nfulva_1.0	Un	156230	0.0416424	75.7815
Nylanderia fulva	USDA_Nfulva_1.0	Un	155812	0.041531	75.823
Nylanderia fulva	USDA_Nfulva_1.0	Un	155117	0.0413458	75.8644
Nylanderia fulva	USDA_Nfulva_1.0	Un	155049	0.0413277	75.9057
Nylanderia fulva	USDA_Nfulva_1.0	Un	154504	0.0411824	75.9469
Nylanderia fulva	USDA_Nfulva_1.0	Un	154316	0.0411323	75.988
Nylanderia fulva	USDA_Nfulva_1.0	Un	152781	0.0407231	76.0287
Nylanderia fulva	USDA_Nfulva_1.0	Un	152531	0.0406565	76.0694
Nylanderia fulva	USDA_Nfulva_1.0	Un	152370	0.0406136	76.11
Nylanderia fulva	USDA_Nfulva_1.0	Un	151839	0.040472	76.1505
Nylanderia fulva	USDA_Nfulva_1.0	Un	151658	0.0404238	76.1909
Nylanderia fulva	USDA_Nfulva_1.0	Un	150989	0.0402455	76.2311
Nylanderia fulva	USDA_Nfulva_1.0	Un	150378	0.0400826	76.2712
Nylanderia fulva	USDA_Nfulva_1.0	Un	150031	0.0399901	76.3112
Nylanderia fulva	USDA_Nfulva_1.0	Un	149876	0.0399488	76.3511
Nylanderia fulva	USDA_Nfulva_1.0	Un	149844	0.0399403	76.3911
Nylanderia fulva	USDA_Nfulva_1.0	Un	149519	0.0398537	76.4309
Nylanderia fulva	USDA_Nfulva_1.0	Un	149511	0.0398515	76.4708
Nylanderia fulva	USDA_Nfulva_1.0	Un	149466	0.0398395	76.5106
Nylanderia fulva	USDA_Nfulva_1.0	Un	149388	0.0398187	76.5505
Nylanderia fulva	USDA_Nfulva_1.0	Un	148934	0.0396977	76.5902
Nylanderia fulva	USDA_Nfulva_1.0	Un	148766	0.0396529	76.6298
Nylanderia fulva	USDA_Nfulva_1.0	Un	148446	0.0395676	76.6694
Nylanderia fulva	USDA_Nfulva_1.0	Un	148187	0.0394986	76.7089
Nylanderia fulva	USDA_Nfulva_1.0	Un	148096	0.0394744	76.7483
Nylanderia fulva	USDA_Nfulva_1.0	Un	147866	0.0394131	76.7878
Nylanderia fulva	USDA_Nfulva_1.0	Un	147455	0.0393035	76.8271
Nylanderia fulva	USDA_Nfulva_1.0	Un	147041	0.0391932	76.8663
Nylanderia fulva	USDA_Nfulva_1.0	Un	147032	0.0391908	76.9054
Nylanderia fulva	USDA_Nfulva_1.0	Un	146793	0.039127	76.9446
Nylanderia fulva	USDA_Nfulva_1.0	Un	146583	0.0390711	76.9836
Nylanderia fulva	USDA_Nfulva_1.0	Un	146572	0.0390681	77.0227
Nylanderia fulva	USDA_Nfulva_1.0	Un	146341	0.0390066	77.0617
Nylanderia fulva	USDA_Nfulva_1.0	Un	146248	0.0389818	77.1007
Nylanderia fulva	USDA_Nfulva_1.0	Un	145787	0.0388589	77.1396
Nylanderia fulva	USDA_Nfulva_1.0	Un	145637	0.0388189	77.1784
Nylanderia fulva	USDA_Nfulva_1.0	Un	144906	0.0386241	77.217
Nylanderia fulva	USDA_Nfulva_1.0	Un	143796	0.0383282	77.2553
Nylanderia fulva	USDA_Nfulva_1.0	Un	143639	0.0382864	77.2936
Nylanderia fulva	USDA_Nfulva_1.0	Un	143474	0.0382424	77.3319
Nylanderia fulva	USDA_Nfulva_1.0	Un	143259	0.0381851	77.37
Nylanderia fulva	USDA_Nfulva_1.0	Un	142686	0.0380323	77.4081
Nylanderia fulva	USDA_Nfulva_1.0	Un	142232	0.0379113	77.446
Nylanderia fulva	USDA_Nfulva_1.0	Un	142225	0.0379095	77.4839
Nylanderia fulva	USDA_Nfulva_1.0	Un	142008	0.0378516	77.5217
Nylanderia fulva	USDA_Nfulva_1.0	Un	141223	0.0376424	77.5594
Nylanderia fulva	USDA_Nfulva_1.0	Un	140826	0.0375366	77.5969
Nylanderia fulva	USDA_Nfulva_1.0	Un	140711	0.0375059	77.6344
Nylanderia fulva	USDA_Nfulva_1.0	Un	139020	0.0370552	77.6715
Nylanderia fulva	USDA_Nfulva_1.0	Un	138913	0.0370267	77.7085
Nylanderia fulva	USDA_Nfulva_1.0	Un	137958	0.0367721	77.7453
Nylanderia fulva	USDA_Nfulva_1.0	Un	137264	0.0365871	77.7819
Nylanderia fulva	USDA_Nfulva_1.0	Un	137230	0.0365781	77.8185
Nylanderia fulva	USDA_Nfulva_1.0	Un	137213	0.0365735	77.855
Nylanderia fulva	USDA_Nfulva_1.0	Un	137133	0.0365522	77.8916
Nylanderia fulva	USDA_Nfulva_1.0	Un	136464	0.0363739	77.928
Nylanderia fulva	USDA_Nfulva_1.0	Un	136197	0.0363027	77.9643
Nylanderia fulva	USDA_Nfulva_1.0	Un	135798	0.0361964	78.0005
Nylanderia fulva	USDA_Nfulva_1.0	Un	135189	0.0360341	78.0365
Nylanderia fulva	USDA_Nfulva_1.0	Un	134936	0.0359666	78.0725
Nylanderia fulva	USDA_Nfulva_1.0	Un	134895	0.0359557	78.1084
Nylanderia fulva	USDA_Nfulva_1.0	Un	134139	0.0357542	78.1442
Nylanderia fulva	USDA_Nfulva_1.0	Un	134135	0.0357531	78.1799
Nylanderia fulva	USDA_Nfulva_1.0	Un	133749	0.0356502	78.2156
Nylanderia fulva	USDA_Nfulva_1.0	Un	133523	0.03559	78.2512
Nylanderia fulva	USDA_Nfulva_1.0	Un	133473	0.0355767	78.2867
Nylanderia fulva	USDA_Nfulva_1.0	Un	132704	0.0353717	78.3221
Nylanderia fulva	USDA_Nfulva_1.0	Un	132643	0.0353554	78.3575
Nylanderia fulva	USDA_Nfulva_1.0	Un	131629	0.0350851	78.3925
Nylanderia fulva	USDA_Nfulva_1.0	Un	130884	0.0348866	78.4274
Nylanderia fulva	USDA_Nfulva_1.0	Un	130716	0.0348418	78.4623
Nylanderia fulva	USDA_Nfulva_1.0	Un	130582	0.0348061	78.4971
Nylanderia fulva	USDA_Nfulva_1.0	Un	130222	0.0347101	78.5318
Nylanderia fulva	USDA_Nfulva_1.0	Un	130171	0.0346965	78.5665
Nylanderia fulva	USDA_Nfulva_1.0	Un	130133	0.0346864	78.6012
Nylanderia fulva	USDA_Nfulva_1.0	Un	129008	0.0343865	78.6356
Nylanderia fulva	USDA_Nfulva_1.0	Un	128623	0.0342839	78.6698
Nylanderia fulva	USDA_Nfulva_1.0	Un	128595	0.0342764	78.7041
Nylanderia fulva	USDA_Nfulva_1.0	Un	128337	0.0342077	78.7383
Nylanderia fulva	USDA_Nfulva_1.0	Un	128110	0.0341472	78.7725
Nylanderia fulva	USDA_Nfulva_1.0	Un	127034	0.0338604	78.8063
Nylanderia fulva	USDA_Nfulva_1.0	Un	127026	0.0338582	78.8402
Nylanderia fulva	USDA_Nfulva_1.0	Un	126933	0.0338335	78.874
Nylanderia fulva	USDA_Nfulva_1.0	Un	126659	0.0337604	78.9078
Nylanderia fulva	USDA_Nfulva_1.0	Un	126397	0.0336906	78.9415
Nylanderia fulva	USDA_Nfulva_1.0	Un	126288	0.0336615	78.9751
Nylanderia fulva	USDA_Nfulva_1.0	Un	126256	0.033653	79.0088
Nylanderia fulva	USDA_Nfulva_1.0	Un	126215	0.0336421	79.0424
Nylanderia fulva	USDA_Nfulva_1.0	Un	126159	0.0336271	79.0761
Nylanderia fulva	USDA_Nfulva_1.0	Un	124292	0.0331295	79.1092
Nylanderia fulva	USDA_Nfulva_1.0	Un	123091	0.0328094	79.142
Nylanderia fulva	USDA_Nfulva_1.0	Un	122975	0.0327785	79.1748
Nylanderia fulva	USDA_Nfulva_1.0	Un	122364	0.0326156	79.2074
Nylanderia fulva	USDA_Nfulva_1.0	Un	120940	0.032236	79.2396
Nylanderia fulva	USDA_Nfulva_1.0	Un	120837	0.0322086	79.2718
Nylanderia fulva	USDA_Nfulva_1.0	Un	120196	0.0320377	79.3039
Nylanderia fulva	USDA_Nfulva_1.0	Un	120115	0.0320161	79.3359
Nylanderia fulva	USDA_Nfulva_1.0	Un	119346	0.0318112	79.3677
Nylanderia fulva	USDA_Nfulva_1.0	Un	119009	0.0317213	79.3994
Nylanderia fulva	USDA_Nfulva_1.0	Un	118321	0.031538	79.431
Nylanderia fulva	USDA_Nfulva_1.0	Un	118174	0.0314988	79.4625
Nylanderia fulva	USDA_Nfulva_1.0	Un	118164	0.0314961	79.494
Nylanderia fulva	USDA_Nfulva_1.0	Un	117874	0.0314188	79.5254
Nylanderia fulva	USDA_Nfulva_1.0	Un	117077	0.0312064	79.5566
Nylanderia fulva	USDA_Nfulva_1.0	Un	116871	0.0311515	79.5877
Nylanderia fulva	USDA_Nfulva_1.0	Un	115725	0.030846	79.6186
Nylanderia fulva	USDA_Nfulva_1.0	Un	115241	0.030717	79.6493
Nylanderia fulva	USDA_Nfulva_1.0	Un	115122	0.0306853	79.68
Nylanderia fulva	USDA_Nfulva_1.0	Un	115053	0.0306669	79.7106
Nylanderia fulva	USDA_Nfulva_1.0	Un	115025	0.0306594	79.7413
Nylanderia fulva	USDA_Nfulva_1.0	Un	114851	0.030613	79.7719
Nylanderia fulva	USDA_Nfulva_1.0	Un	114111	0.0304158	79.8023
Nylanderia fulva	USDA_Nfulva_1.0	Un	114032	0.0303947	79.8327
Nylanderia fulva	USDA_Nfulva_1.0	Un	113937	0.0303694	79.8631
Nylanderia fulva	USDA_Nfulva_1.0	Un	113021	0.0301253	79.8932
Nylanderia fulva	USDA_Nfulva_1.0	Un	112749	0.0300528	79.9233
Nylanderia fulva	USDA_Nfulva_1.0	Un	112577	0.0300069	79.9533
Nylanderia fulva	USDA_Nfulva_1.0	Un	112057	0.0298683	79.9832
Nylanderia fulva	USDA_Nfulva_1.0	Un	111831	0.0298081	80.013
Nylanderia fulva	USDA_Nfulva_1.0	Un	111115	0.0296172	80.0426
Nylanderia fulva	USDA_Nfulva_1.0	Un	110428	0.0294341	80.072
Nylanderia fulva	USDA_Nfulva_1.0	Un	110247	0.0293859	80.1014
Nylanderia fulva	USDA_Nfulva_1.0	Un	110240	0.029384	80.1308
Nylanderia fulva	USDA_Nfulva_1.0	Un	110130	0.0293547	80.1601
Nylanderia fulva	USDA_Nfulva_1.0	Un	109917	0.0292979	80.1894
Nylanderia fulva	USDA_Nfulva_1.0	Un	109841	0.0292777	80.2187
Nylanderia fulva	USDA_Nfulva_1.0	Un	109586	0.0292097	80.2479
Nylanderia fulva	USDA_Nfulva_1.0	Un	109577	0.0292073	80.2771
Nylanderia fulva	USDA_Nfulva_1.0	Un	108859	0.0290159	80.3061
Nylanderia fulva	USDA_Nfulva_1.0	Un	108704	0.0289746	80.3351
Nylanderia fulva	USDA_Nfulva_1.0	Un	108503	0.028921	80.364
Nylanderia fulva	USDA_Nfulva_1.0	Un	108441	0.0289045	80.3929
Nylanderia fulva	USDA_Nfulva_1.0	Un	107691	0.0287046	80.4217
Nylanderia fulva	USDA_Nfulva_1.0	Un	107488	0.0286505	80.4503
Nylanderia fulva	USDA_Nfulva_1.0	Un	107210	0.0285764	80.4789
Nylanderia fulva	USDA_Nfulva_1.0	Un	107008	0.0285225	80.5074
Nylanderia fulva	USDA_Nfulva_1.0	Un	106960	0.0285097	80.5359
Nylanderia fulva	USDA_Nfulva_1.0	Un	106815	0.0284711	80.5644
Nylanderia fulva	USDA_Nfulva_1.0	Un	106478	0.0283813	80.5928
Nylanderia fulva	USDA_Nfulva_1.0	Un	105949	0.0282403	80.621
Nylanderia fulva	USDA_Nfulva_1.0	Un	105538	0.0281307	80.6491
Nylanderia fulva	USDA_Nfulva_1.0	Un	105524	0.028127	80.6773
Nylanderia fulva	USDA_Nfulva_1.0	Un	105151	0.0280276	80.7053
Nylanderia fulva	USDA_Nfulva_1.0	Un	104988	0.0279841	80.7333
Nylanderia fulva	USDA_Nfulva_1.0	Un	104908	0.0279628	80.7612
Nylanderia fulva	USDA_Nfulva_1.0	Un	104576	0.0278743	80.7891
Nylanderia fulva	USDA_Nfulva_1.0	Un	104293	0.0277989	80.8169
Nylanderia fulva	USDA_Nfulva_1.0	Un	104068	0.0277389	80.8446
Nylanderia fulva	USDA_Nfulva_1.0	Un	103748	0.0276536	80.8723
Nylanderia fulva	USDA_Nfulva_1.0	Un	103476	0.0275811	80.8999
Nylanderia fulva	USDA_Nfulva_1.0	Un	103262	0.027524	80.9274
Nylanderia fulva	USDA_Nfulva_1.0	Un	103175	0.0275009	80.9549
Nylanderia fulva	USDA_Nfulva_1.0	Un	102937	0.0274374	80.9823
Nylanderia fulva	USDA_Nfulva_1.0	Un	102904	0.0274286	81.0098
Nylanderia fulva	USDA_Nfulva_1.0	Un	102574	0.0273407	81.0371
Nylanderia fulva	USDA_Nfulva_1.0	Un	101681	0.0271026	81.0642
Nylanderia fulva	USDA_Nfulva_1.0	Un	101592	0.0270789	81.0913
Nylanderia fulva	USDA_Nfulva_1.0	Un	101566	0.027072	81.1184
Nylanderia fulva	USDA_Nfulva_1.0	Un	101470	0.0270464	81.1454
Nylanderia fulva	USDA_Nfulva_1.0	Un	101213	0.0269779	81.1724
Nylanderia fulva	USDA_Nfulva_1.0	Un	101136	0.0269574	81.1993
Nylanderia fulva	USDA_Nfulva_1.0	Un	101052	0.026935	81.2263
Nylanderia fulva	USDA_Nfulva_1.0	Un	100980	0.0269158	81.2532
Nylanderia fulva	USDA_Nfulva_1.0	Un	100614	0.0268182	81.28
Nylanderia fulva	USDA_Nfulva_1.0	Un	100321	0.0267401	81.3068
Nylanderia fulva	USDA_Nfulva_1.0	Un	100295	0.0267332	81.3335
Nylanderia fulva	USDA_Nfulva_1.0	Un	99948	0.0266407	81.3601
Nylanderia fulva	USDA_Nfulva_1.0	Un	99839	0.0266117	81.3867
Nylanderia fulva	USDA_Nfulva_1.0	Un	99667	0.0265658	81.4133
Nylanderia fulva	USDA_Nfulva_1.0	Un	99655	0.0265626	81.4399
Nylanderia fulva	USDA_Nfulva_1.0	Un	99561	0.0265376	81.4664
Nylanderia fulva	USDA_Nfulva_1.0	Un	99343	0.0264795	81.4929
Nylanderia fulva	USDA_Nfulva_1.0	Un	98936	0.026371	81.5193
Nylanderia fulva	USDA_Nfulva_1.0	Un	98713	0.0263115	81.5456
Nylanderia fulva	USDA_Nfulva_1.0	Un	97936	0.0261044	81.5717
Nylanderia fulva	USDA_Nfulva_1.0	Un	97932	0.0261034	81.5978
Nylanderia fulva	USDA_Nfulva_1.0	Un	97845	0.0260802	81.6239
Nylanderia fulva	USDA_Nfulva_1.0	Un	97751	0.0260551	81.6499
Nylanderia fulva	USDA_Nfulva_1.0	Un	97649	0.0260279	81.6759
Nylanderia fulva	USDA_Nfulva_1.0	Un	97041	0.0258659	81.7018
Nylanderia fulva	USDA_Nfulva_1.0	Un	97039	0.0258653	81.7277
Nylanderia fulva	USDA_Nfulva_1.0	Un	96720	0.0257803	81.7535
Nylanderia fulva	USDA_Nfulva_1.0	Un	96561	0.0257379	81.7792
Nylanderia fulva	USDA_Nfulva_1.0	Un	96403	0.0256958	81.8049
Nylanderia fulva	USDA_Nfulva_1.0	Un	96053	0.0256025	81.8305
Nylanderia fulva	USDA_Nfulva_1.0	Un	96011	0.0255913	81.8561
Nylanderia fulva	USDA_Nfulva_1.0	Un	95827	0.0255423	81.8816
Nylanderia fulva	USDA_Nfulva_1.0	Un	95572	0.0254743	81.9071
Nylanderia fulva	USDA_Nfulva_1.0	Un	95522	0.025461	81.9326
Nylanderia fulva	USDA_Nfulva_1.0	Un	95059	0.0253376	81.9579
Nylanderia fulva	USDA_Nfulva_1.0	Un	94924	0.0253016	81.9832
Nylanderia fulva	USDA_Nfulva_1.0	Un	94921	0.0253008	82.0085
Nylanderia fulva	USDA_Nfulva_1.0	Un	94658	0.0252307	82.0337
Nylanderia fulva	USDA_Nfulva_1.0	Un	94488	0.0251854	82.0589
Nylanderia fulva	USDA_Nfulva_1.0	Un	94332	0.0251438	82.0841
Nylanderia fulva	USDA_Nfulva_1.0	Un	94317	0.0251398	82.1092
Nylanderia fulva	USDA_Nfulva_1.0	Un	93560	0.024938	82.1341
Nylanderia fulva	USDA_Nfulva_1.0	Un	93494	0.0249204	82.1591
Nylanderia fulva	USDA_Nfulva_1.0	Un	93467	0.0249132	82.184
Nylanderia fulva	USDA_Nfulva_1.0	Un	93452	0.0249092	82.2089
Nylanderia fulva	USDA_Nfulva_1.0	Un	93304	0.0248698	82.2337
Nylanderia fulva	USDA_Nfulva_1.0	Un	93297	0.0248679	82.2586
Nylanderia fulva	USDA_Nfulva_1.0	Un	93084	0.0248111	82.2834
Nylanderia fulva	USDA_Nfulva_1.0	Un	93067	0.0248066	82.3082
Nylanderia fulva	USDA_Nfulva_1.0	Un	93047	0.0248013	82.333
Nylanderia fulva	USDA_Nfulva_1.0	Un	92657	0.0246973	82.3577
Nylanderia fulva	USDA_Nfulva_1.0	Un	91407	0.0243641	82.3821
Nylanderia fulva	USDA_Nfulva_1.0	Un	91266	0.0243266	82.4064
Nylanderia fulva	USDA_Nfulva_1.0	Un	91264	0.024326	82.4308
Nylanderia fulva	USDA_Nfulva_1.0	Un	90707	0.0241776	82.4549
Nylanderia fulva	USDA_Nfulva_1.0	Un	90657	0.0241642	82.4791
Nylanderia fulva	USDA_Nfulva_1.0	Un	90509	0.0241248	82.5032
Nylanderia fulva	USDA_Nfulva_1.0	Un	90505	0.0241237	82.5273
Nylanderia fulva	USDA_Nfulva_1.0	Un	90393	0.0240939	82.5514
Nylanderia fulva	USDA_Nfulva_1.0	Un	90297	0.0240683	82.5755
Nylanderia fulva	USDA_Nfulva_1.0	Un	90293	0.0240672	82.5996
Nylanderia fulva	USDA_Nfulva_1.0	Un	90272	0.0240616	82.6236
Nylanderia fulva	USDA_Nfulva_1.0	Un	90200	0.0240424	82.6477
Nylanderia fulva	USDA_Nfulva_1.0	Un	90197	0.0240416	82.6717
Nylanderia fulva	USDA_Nfulva_1.0	Un	90150	0.0240291	82.6957
Nylanderia fulva	USDA_Nfulva_1.0	Un	90063	0.0240059	82.7198
Nylanderia fulva	USDA_Nfulva_1.0	Un	90000	0.0239891	82.7437
Nylanderia fulva	USDA_Nfulva_1.0	Un	89929	0.0239702	82.7677
Nylanderia fulva	USDA_Nfulva_1.0	Un	89639	0.0238929	82.7916
Nylanderia fulva	USDA_Nfulva_1.0	Un	89376	0.0238228	82.8154
Nylanderia fulva	USDA_Nfulva_1.0	Un	89266	0.0237935	82.8392
Nylanderia fulva	USDA_Nfulva_1.0	Un	89238	0.023786	82.863
Nylanderia fulva	USDA_Nfulva_1.0	Un	89177	0.0237697	82.8868
Nylanderia fulva	USDA_Nfulva_1.0	Un	89121	0.0237548	82.9105
Nylanderia fulva	USDA_Nfulva_1.0	Un	88999	0.0237223	82.9343
Nylanderia fulva	USDA_Nfulva_1.0	Un	88802	0.0236698	82.9579
Nylanderia fulva	USDA_Nfulva_1.0	Un	88277	0.0235299	82.9815
Nylanderia fulva	USDA_Nfulva_1.0	Un	87921	0.023435	83.0049
Nylanderia fulva	USDA_Nfulva_1.0	Un	87672	0.0233686	83.0283
Nylanderia fulva	USDA_Nfulva_1.0	Un	87470	0.0233148	83.0516
Nylanderia fulva	USDA_Nfulva_1.0	Un	87468	0.0233142	83.0749
Nylanderia fulva	USDA_Nfulva_1.0	Un	87333	0.0232782	83.0982
Nylanderia fulva	USDA_Nfulva_1.0	Un	87318	0.0232742	83.1214
Nylanderia fulva	USDA_Nfulva_1.0	Un	87078	0.0232103	83.1446
Nylanderia fulva	USDA_Nfulva_1.0	Un	87017	0.023194	83.1678
Nylanderia fulva	USDA_Nfulva_1.0	Un	86847	0.0231487	83.191
Nylanderia fulva	USDA_Nfulva_1.0	Un	86798	0.0231356	83.2141
Nylanderia fulva	USDA_Nfulva_1.0	Un	86462	0.0230461	83.2372
Nylanderia fulva	USDA_Nfulva_1.0	Un	86458	0.023045	83.2602
Nylanderia fulva	USDA_Nfulva_1.0	Un	86432	0.0230381	83.2833
Nylanderia fulva	USDA_Nfulva_1.0	Un	86242	0.0229874	83.3062
Nylanderia fulva	USDA_Nfulva_1.0	Un	86045	0.0229349	83.3292
Nylanderia fulva	USDA_Nfulva_1.0	Un	86029	0.0229307	83.3521
Nylanderia fulva	USDA_Nfulva_1.0	Un	85953	0.0229104	83.375
Nylanderia fulva	USDA_Nfulva_1.0	Un	85941	0.0229072	83.3979
Nylanderia fulva	USDA_Nfulva_1.0	Un	85719	0.022848	83.4208
Nylanderia fulva	USDA_Nfulva_1.0	Un	85698	0.0228424	83.4436
Nylanderia fulva	USDA_Nfulva_1.0	Un	85351	0.0227499	83.4664
Nylanderia fulva	USDA_Nfulva_1.0	Un	85218	0.0227145	83.4891
Nylanderia fulva	USDA_Nfulva_1.0	Un	84856	0.022618	83.5117
Nylanderia fulva	USDA_Nfulva_1.0	Un	84643	0.0225612	83.5343
Nylanderia fulva	USDA_Nfulva_1.0	Un	84036	0.0223994	83.5567
Nylanderia fulva	USDA_Nfulva_1.0	Un	84008	0.022392	83.5791
Nylanderia fulva	USDA_Nfulva_1.0	Un	83583	0.0222787	83.6013
Nylanderia fulva	USDA_Nfulva_1.0	Un	83567	0.0222744	83.6236
Nylanderia fulva	USDA_Nfulva_1.0	Un	83375	0.0222233	83.6458
Nylanderia fulva	USDA_Nfulva_1.0	Un	83309	0.0222057	83.668
Nylanderia fulva	USDA_Nfulva_1.0	Un	83225	0.0221833	83.6902
Nylanderia fulva	USDA_Nfulva_1.0	Un	83120	0.0221553	83.7124
Nylanderia fulva	USDA_Nfulva_1.0	Un	82998	0.0221228	83.7345
Nylanderia fulva	USDA_Nfulva_1.0	Un	82987	0.0221198	83.7566
Nylanderia fulva	USDA_Nfulva_1.0	Un	82893	0.0220948	83.7787
Nylanderia fulva	USDA_Nfulva_1.0	Un	82838	0.0220801	83.8008
Nylanderia fulva	USDA_Nfulva_1.0	Un	82491	0.0219876	83.8228
Nylanderia fulva	USDA_Nfulva_1.0	Un	82478	0.0219842	83.8448
Nylanderia fulva	USDA_Nfulva_1.0	Un	82281	0.0219316	83.8667
Nylanderia fulva	USDA_Nfulva_1.0	Un	82271	0.021929	83.8886
Nylanderia fulva	USDA_Nfulva_1.0	Un	82006	0.0218583	83.9105
Nylanderia fulva	USDA_Nfulva_1.0	Un	81984	0.0218525	83.9323
Nylanderia fulva	USDA_Nfulva_1.0	Un	81739	0.0217872	83.9541
Nylanderia fulva	USDA_Nfulva_1.0	Un	81395	0.0216955	83.9758
Nylanderia fulva	USDA_Nfulva_1.0	Un	81387	0.0216934	83.9975
Nylanderia fulva	USDA_Nfulva_1.0	Un	81221	0.0216491	84.0192
Nylanderia fulva	USDA_Nfulva_1.0	Un	81215	0.0216475	84.0408
Nylanderia fulva	USDA_Nfulva_1.0	Un	81130	0.0216249	84.0624
Nylanderia fulva	USDA_Nfulva_1.0	Un	80772	0.0215294	84.084
Nylanderia fulva	USDA_Nfulva_1.0	Un	80079	0.0213447	84.1053
Nylanderia fulva	USDA_Nfulva_1.0	Un	79898	0.0212965	84.1266
Nylanderia fulva	USDA_Nfulva_1.0	Un	79879	0.0212914	84.1479
Nylanderia fulva	USDA_Nfulva_1.0	Un	79787	0.0212669	84.1692
Nylanderia fulva	USDA_Nfulva_1.0	Un	79625	0.0212237	84.1904
Nylanderia fulva	USDA_Nfulva_1.0	Un	79581	0.021212	84.2116
Nylanderia fulva	USDA_Nfulva_1.0	Un	79352	0.0211509	84.2327
Nylanderia fulva	USDA_Nfulva_1.0	Un	79306	0.0211387	84.2539
Nylanderia fulva	USDA_Nfulva_1.0	Un	79301	0.0211373	84.275
Nylanderia fulva	USDA_Nfulva_1.0	Un	79212	0.0211136	84.2961
Nylanderia fulva	USDA_Nfulva_1.0	Un	79211	0.0211134	84.3172
Nylanderia fulva	USDA_Nfulva_1.0	Un	78693	0.0209753	84.3382
Nylanderia fulva	USDA_Nfulva_1.0	Un	78682	0.0209724	84.3592
Nylanderia fulva	USDA_Nfulva_1.0	Un	78613	0.020954	84.3802
Nylanderia fulva	USDA_Nfulva_1.0	Un	78570	0.0209425	84.4011
Nylanderia fulva	USDA_Nfulva_1.0	Un	78527	0.020931	84.422
Nylanderia fulva	USDA_Nfulva_1.0	Un	78504	0.0209249	84.4429
Nylanderia fulva	USDA_Nfulva_1.0	Un	78369	0.0208889	84.4638
Nylanderia fulva	USDA_Nfulva_1.0	Un	78113	0.0208207	84.4847
Nylanderia fulva	USDA_Nfulva_1.0	Un	78111	0.0208202	84.5055
Nylanderia fulva	USDA_Nfulva_1.0	Un	77856	0.0207522	84.5262
Nylanderia fulva	USDA_Nfulva_1.0	Un	77836	0.0207469	84.547
Nylanderia fulva	USDA_Nfulva_1.0	Un	77802	0.0207378	84.5677
Nylanderia fulva	USDA_Nfulva_1.0	Un	77643	0.0206954	84.5884
Nylanderia fulva	USDA_Nfulva_1.0	Un	77570	0.020676	84.6091
Nylanderia fulva	USDA_Nfulva_1.0	Un	77126	0.0205576	84.6296
Nylanderia fulva	USDA_Nfulva_1.0	Un	77119	0.0205557	84.6502
Nylanderia fulva	USDA_Nfulva_1.0	Un	76895	0.020496	84.6707
Nylanderia fulva	USDA_Nfulva_1.0	Un	76877	0.0204912	84.6912
Nylanderia fulva	USDA_Nfulva_1.0	Un	76553	0.0204049	84.7116
Nylanderia fulva	USDA_Nfulva_1.0	Un	76438	0.0203742	84.732
Nylanderia fulva	USDA_Nfulva_1.0	Un	76293	0.0203356	84.7523
Nylanderia fulva	USDA_Nfulva_1.0	Un	76290	0.0203348	84.7726
Nylanderia fulva	USDA_Nfulva_1.0	Un	76167	0.020302	84.7929
Nylanderia fulva	USDA_Nfulva_1.0	Un	75819	0.0202092	84.8131
Nylanderia fulva	USDA_Nfulva_1.0	Un	75675	0.0201708	84.8333
Nylanderia fulva	USDA_Nfulva_1.0	Un	75563	0.020141	84.8535
Nylanderia fulva	USDA_Nfulva_1.0	Un	75544	0.0201359	84.8736
Nylanderia fulva	USDA_Nfulva_1.0	Un	75426	0.0201045	84.8937
Nylanderia fulva	USDA_Nfulva_1.0	Un	75356	0.0200858	84.9138
Nylanderia fulva	USDA_Nfulva_1.0	Un	75296	0.0200698	84.9339
Nylanderia fulva	USDA_Nfulva_1.0	Un	75178	0.0200384	84.9539
Nylanderia fulva	USDA_Nfulva_1.0	Un	75134	0.0200266	84.9739
Nylanderia fulva	USDA_Nfulva_1.0	Un	75131	0.0200258	84.9939
Nylanderia fulva	USDA_Nfulva_1.0	Un	74894	0.0199627	85.0139
Nylanderia fulva	USDA_Nfulva_1.0	Un	74875	0.0199576	85.0339
Nylanderia fulva	USDA_Nfulva_1.0	Un	74849	0.0199507	85.0538
Nylanderia fulva	USDA_Nfulva_1.0	Un	74783	0.0199331	85.0738
Nylanderia fulva	USDA_Nfulva_1.0	Un	74613	0.0198878	85.0936
Nylanderia fulva	USDA_Nfulva_1.0	Un	74407	0.0198329	85.1135
Nylanderia fulva	USDA_Nfulva_1.0	Un	74290	0.0198017	85.1333
Nylanderia fulva	USDA_Nfulva_1.0	Un	74025	0.019731	85.153
Nylanderia fulva	USDA_Nfulva_1.0	Un	73970	0.0197164	85.1727
Nylanderia fulva	USDA_Nfulva_1.0	Un	73894	0.0196961	85.1924
Nylanderia fulva	USDA_Nfulva_1.0	Un	73850	0.0196844	85.2121
Nylanderia fulva	USDA_Nfulva_1.0	Un	73811	0.019674	85.2318
Nylanderia fulva	USDA_Nfulva_1.0	Un	73765	0.0196617	85.2514
Nylanderia fulva	USDA_Nfulva_1.0	Un	73700	0.0196444	85.2711
Nylanderia fulva	USDA_Nfulva_1.0	Un	73677	0.0196383	85.2907
Nylanderia fulva	USDA_Nfulva_1.0	Un	73669	0.0196362	85.3104
Nylanderia fulva	USDA_Nfulva_1.0	Un	73558	0.0196066	85.33
Nylanderia fulva	USDA_Nfulva_1.0	Un	73525	0.0195978	85.3496
Nylanderia fulva	USDA_Nfulva_1.0	Un	73457	0.0195797	85.3691
Nylanderia fulva	USDA_Nfulva_1.0	Un	73263	0.0195279	85.3887
Nylanderia fulva	USDA_Nfulva_1.0	Un	73200	0.0195111	85.4082
Nylanderia fulva	USDA_Nfulva_1.0	Un	73193	0.0195093	85.4277
Nylanderia fulva	USDA_Nfulva_1.0	Un	72934	0.0194402	85.4471
Nylanderia fulva	USDA_Nfulva_1.0	Un	72883	0.0194267	85.4666
Nylanderia fulva	USDA_Nfulva_1.0	Un	72860	0.0194205	85.486
Nylanderia fulva	USDA_Nfulva_1.0	Un	72752	0.0193917	85.5054
Nylanderia fulva	USDA_Nfulva_1.0	Un	72632	0.0193598	85.5247
Nylanderia fulva	USDA_Nfulva_1.0	Un	72523	0.0193307	85.5441
Nylanderia fulva	USDA_Nfulva_1.0	Un	72404	0.019299	85.5634
Nylanderia fulva	USDA_Nfulva_1.0	Un	72402	0.0192984	85.5827
Nylanderia fulva	USDA_Nfulva_1.0	Un	72355	0.0192859	85.6019
Nylanderia fulva	USDA_Nfulva_1.0	Un	72323	0.0192774	85.6212
Nylanderia fulva	USDA_Nfulva_1.0	Un	72306	0.0192729	85.6405
Nylanderia fulva	USDA_Nfulva_1.0	Un	72072	0.0192105	85.6597
Nylanderia fulva	USDA_Nfulva_1.0	Un	72049	0.0192044	85.6789
Nylanderia fulva	USDA_Nfulva_1.0	Un	71946	0.0191769	85.6981
Nylanderia fulva	USDA_Nfulva_1.0	Un	71906	0.0191662	85.7172
Nylanderia fulva	USDA_Nfulva_1.0	Un	71892	0.0191625	85.7364
Nylanderia fulva	USDA_Nfulva_1.0	Un	71821	0.0191436	85.7556
Nylanderia fulva	USDA_Nfulva_1.0	Un	71546	0.0190703	85.7746
Nylanderia fulva	USDA_Nfulva_1.0	Un	71467	0.0190492	85.7937
Nylanderia fulva	USDA_Nfulva_1.0	Un	71452	0.0190452	85.8127
Nylanderia fulva	USDA_Nfulva_1.0	Un	71331	0.019013	85.8317
Nylanderia fulva	USDA_Nfulva_1.0	Un	71236	0.0189877	85.8507
Nylanderia fulva	USDA_Nfulva_1.0	Un	71180	0.0189727	85.8697
Nylanderia fulva	USDA_Nfulva_1.0	Un	71129	0.0189591	85.8887
Nylanderia fulva	USDA_Nfulva_1.0	Un	71085	0.0189474	85.9076
Nylanderia fulva	USDA_Nfulva_1.0	Un	71072	0.0189439	85.9265
Nylanderia fulva	USDA_Nfulva_1.0	Un	70926	0.018905	85.9454
Nylanderia fulva	USDA_Nfulva_1.0	Un	70885	0.0188941	85.9643
Nylanderia fulva	USDA_Nfulva_1.0	Un	70841	0.0188824	85.9832
Nylanderia fulva	USDA_Nfulva_1.0	Un	70840	0.0188821	86.0021
Nylanderia fulva	USDA_Nfulva_1.0	Un	70711	0.0188477	86.021
Nylanderia fulva	USDA_Nfulva_1.0	Un	70698	0.0188443	86.0398
Nylanderia fulva	USDA_Nfulva_1.0	Un	70605	0.0188195	86.0586
Nylanderia fulva	USDA_Nfulva_1.0	Un	70290	0.0187355	86.0774
Nylanderia fulva	USDA_Nfulva_1.0	Un	70267	0.0187294	86.0961
Nylanderia fulva	USDA_Nfulva_1.0	Un	70029	0.0186659	86.1147
Nylanderia fulva	USDA_Nfulva_1.0	Un	69991	0.0186558	86.1334
Nylanderia fulva	USDA_Nfulva_1.0	Un	69852	0.0186188	86.152
Nylanderia fulva	USDA_Nfulva_1.0	Un	69797	0.0186041	86.1706
Nylanderia fulva	USDA_Nfulva_1.0	Un	69762	0.0185948	86.1892
Nylanderia fulva	USDA_Nfulva_1.0	Un	69670	0.0185702	86.2078
Nylanderia fulva	USDA_Nfulva_1.0	Un	69493	0.0185231	86.2263
Nylanderia fulva	USDA_Nfulva_1.0	Un	69209	0.0184474	86.2448
Nylanderia fulva	USDA_Nfulva_1.0	Un	69209	0.0184474	86.2632
Nylanderia fulva	USDA_Nfulva_1.0	Un	69032	0.0184002	86.2816
Nylanderia fulva	USDA_Nfulva_1.0	Un	68845	0.0183503	86.3
Nylanderia fulva	USDA_Nfulva_1.0	Un	68751	0.0183253	86.3183
Nylanderia fulva	USDA_Nfulva_1.0	Un	68400	0.0182317	86.3365
Nylanderia fulva	USDA_Nfulva_1.0	Un	68374	0.0182248	86.3547
Nylanderia fulva	USDA_Nfulva_1.0	Un	68290	0.0182024	86.3729
Nylanderia fulva	USDA_Nfulva_1.0	Un	68206	0.01818	86.3911
Nylanderia fulva	USDA_Nfulva_1.0	Un	68138	0.0181619	86.4093
Nylanderia fulva	USDA_Nfulva_1.0	Un	67896	0.0180974	86.4274
Nylanderia fulva	USDA_Nfulva_1.0	Un	67878	0.0180926	86.4455
Nylanderia fulva	USDA_Nfulva_1.0	Un	67858	0.0180873	86.4636
Nylanderia fulva	USDA_Nfulva_1.0	Un	67786	0.0180681	86.4816
Nylanderia fulva	USDA_Nfulva_1.0	Un	67759	0.0180609	86.4997
Nylanderia fulva	USDA_Nfulva_1.0	Un	67710	0.0180478	86.5177
Nylanderia fulva	USDA_Nfulva_1.0	Un	67659	0.0180342	86.5358
Nylanderia fulva	USDA_Nfulva_1.0	Un	67647	0.018031	86.5538
Nylanderia fulva	USDA_Nfulva_1.0	Un	67579	0.0180129	86.5718
Nylanderia fulva	USDA_Nfulva_1.0	Un	67572	0.018011	86.5898
Nylanderia fulva	USDA_Nfulva_1.0	Un	67545	0.0180038	86.6078
Nylanderia fulva	USDA_Nfulva_1.0	Un	67453	0.0179793	86.6258
Nylanderia fulva	USDA_Nfulva_1.0	Un	67383	0.0179607	86.6438
Nylanderia fulva	USDA_Nfulva_1.0	Un	67369	0.0179569	86.6617
Nylanderia fulva	USDA_Nfulva_1.0	Un	67316	0.0179428	86.6797
Nylanderia fulva	USDA_Nfulva_1.0	Un	67162	0.0179017	86.6976
Nylanderia fulva	USDA_Nfulva_1.0	Un	67088	0.017882	86.7155
Nylanderia fulva	USDA_Nfulva_1.0	Un	66971	0.0178508	86.7333
Nylanderia fulva	USDA_Nfulva_1.0	Un	66827	0.0178125	86.7511
Nylanderia fulva	USDA_Nfulva_1.0	Un	66616	0.0177562	86.7689
Nylanderia fulva	USDA_Nfulva_1.0	Un	66304	0.017673	86.7866
Nylanderia fulva	USDA_Nfulva_1.0	Un	66259	0.0176611	86.8042
Nylanderia fulva	USDA_Nfulva_1.0	Un	66242	0.0176565	86.8219
Nylanderia fulva	USDA_Nfulva_1.0	Un	66136	0.0176283	86.8395
Nylanderia fulva	USDA_Nfulva_1.0	Un	65888	0.0175622	86.8571
Nylanderia fulva	USDA_Nfulva_1.0	Un	65850	0.017552	86.8746
Nylanderia fulva	USDA_Nfulva_1.0	Un	65793	0.0175368	86.8921
Nylanderia fulva	USDA_Nfulva_1.0	Un	65607	0.0174873	86.9096
Nylanderia fulva	USDA_Nfulva_1.0	Un	65598	0.0174849	86.9271
Nylanderia fulva	USDA_Nfulva_1.0	Un	65458	0.0174476	86.9446
Nylanderia fulva	USDA_Nfulva_1.0	Un	65378	0.0174262	86.962
Nylanderia fulva	USDA_Nfulva_1.0	Un	65253	0.0173929	86.9794
Nylanderia fulva	USDA_Nfulva_1.0	Un	65241	0.0173897	86.9968
Nylanderia fulva	USDA_Nfulva_1.0	Un	65193	0.0173769	87.0142
Nylanderia fulva	USDA_Nfulva_1.0	Un	65003	0.0173263	87.0315
Nylanderia fulva	USDA_Nfulva_1.0	Un	64884	0.0172946	87.0488
Nylanderia fulva	USDA_Nfulva_1.0	Un	64871	0.0172911	87.0661
Nylanderia fulva	USDA_Nfulva_1.0	Un	64831	0.0172804	87.0833
Nylanderia fulva	USDA_Nfulva_1.0	Un	64707	0.0172474	87.1006
Nylanderia fulva	USDA_Nfulva_1.0	Un	64682	0.0172407	87.1178
Nylanderia fulva	USDA_Nfulva_1.0	Un	64652	0.0172327	87.1351
Nylanderia fulva	USDA_Nfulva_1.0	Un	64581	0.0172138	87.1523
Nylanderia fulva	USDA_Nfulva_1.0	Un	64538	0.0172023	87.1695
Nylanderia fulva	USDA_Nfulva_1.0	Un	64360	0.0171549	87.1866
Nylanderia fulva	USDA_Nfulva_1.0	Un	64324	0.0171453	87.2038
Nylanderia fulva	USDA_Nfulva_1.0	Un	64250	0.0171256	87.2209
Nylanderia fulva	USDA_Nfulva_1.0	Un	64196	0.0171112	87.238
Nylanderia fulva	USDA_Nfulva_1.0	Un	64188	0.017109	87.2551
Nylanderia fulva	USDA_Nfulva_1.0	Un	64079	0.01708	87.2722
Nylanderia fulva	USDA_Nfulva_1.0	Un	63753	0.0169931	87.2892
Nylanderia fulva	USDA_Nfulva_1.0	Un	63726	0.0169859	87.3062
Nylanderia fulva	USDA_Nfulva_1.0	Un	63591	0.0169499	87.3231
Nylanderia fulva	USDA_Nfulva_1.0	Un	63526	0.0169326	87.3401
Nylanderia fulva	USDA_Nfulva_1.0	Un	63517	0.0169302	87.357
Nylanderia fulva	USDA_Nfulva_1.0	Un	63370	0.016891	87.3739
Nylanderia fulva	USDA_Nfulva_1.0	Un	63350	0.0168857	87.3908
Nylanderia fulva	USDA_Nfulva_1.0	Un	63319	0.0168774	87.4077
Nylanderia fulva	USDA_Nfulva_1.0	Un	63290	0.0168697	87.4245
Nylanderia fulva	USDA_Nfulva_1.0	Un	63271	0.0168646	87.4414
Nylanderia fulva	USDA_Nfulva_1.0	Un	63194	0.0168441	87.4582
Nylanderia fulva	USDA_Nfulva_1.0	Un	63171	0.016838	87.4751
Nylanderia fulva	USDA_Nfulva_1.0	Un	63163	0.0168358	87.4919
Nylanderia fulva	USDA_Nfulva_1.0	Un	63109	0.0168214	87.5087
Nylanderia fulva	USDA_Nfulva_1.0	Un	63105	0.0168204	87.5255
Nylanderia fulva	USDA_Nfulva_1.0	Un	63000	0.0167924	87.5423
Nylanderia fulva	USDA_Nfulva_1.0	Un	62918	0.0167705	87.5591
Nylanderia fulva	USDA_Nfulva_1.0	Un	62910	0.0167684	87.5759
Nylanderia fulva	USDA_Nfulva_1.0	Un	62865	0.0167564	87.5926
Nylanderia fulva	USDA_Nfulva_1.0	Un	62796	0.016738	87.6094
Nylanderia fulva	USDA_Nfulva_1.0	Un	62781	0.016734	87.6261
Nylanderia fulva	USDA_Nfulva_1.0	Un	62770	0.0167311	87.6428
Nylanderia fulva	USDA_Nfulva_1.0	Un	62765	0.0167297	87.6596
Nylanderia fulva	USDA_Nfulva_1.0	Un	62320	0.0166111	87.6762
Nylanderia fulva	USDA_Nfulva_1.0	Un	62253	0.0165933	87.6928
Nylanderia fulva	USDA_Nfulva_1.0	Un	62234	0.0165882	87.7094
Nylanderia fulva	USDA_Nfulva_1.0	Un	62213	0.0165826	87.7259
Nylanderia fulva	USDA_Nfulva_1.0	Un	62174	0.0165722	87.7425
Nylanderia fulva	USDA_Nfulva_1.0	Un	62004	0.0165269	87.759
Nylanderia fulva	USDA_Nfulva_1.0	Un	61960	0.0165152	87.7756
Nylanderia fulva	USDA_Nfulva_1.0	Un	61710	0.0164485	87.792
Nylanderia fulva	USDA_Nfulva_1.0	Un	61697	0.0164451	87.8085
Nylanderia fulva	USDA_Nfulva_1.0	Un	61592	0.0164171	87.8249
Nylanderia fulva	USDA_Nfulva_1.0	Un	61561	0.0164088	87.8413
Nylanderia fulva	USDA_Nfulva_1.0	Un	61471	0.0163848	87.8577
Nylanderia fulva	USDA_Nfulva_1.0	Un	61410	0.0163686	87.874
Nylanderia fulva	USDA_Nfulva_1.0	Un	61397	0.0163651	87.8904
Nylanderia fulva	USDA_Nfulva_1.0	Un	61370	0.0163579	87.9068
Nylanderia fulva	USDA_Nfulva_1.0	Un	61166	0.0163035	87.9231
Nylanderia fulva	USDA_Nfulva_1.0	Un	61148	0.0162987	87.9394
Nylanderia fulva	USDA_Nfulva_1.0	Un	61133	0.0162947	87.9557
Nylanderia fulva	USDA_Nfulva_1.0	Un	60960	0.0162486	87.9719
Nylanderia fulva	USDA_Nfulva_1.0	Un	60755	0.016194	87.9881
Nylanderia fulva	USDA_Nfulva_1.0	Un	60698	0.0161788	88.0043
Nylanderia fulva	USDA_Nfulva_1.0	Un	60613	0.0161561	88.0204
Nylanderia fulva	USDA_Nfulva_1.0	Un	60389	0.0160964	88.0365
Nylanderia fulva	USDA_Nfulva_1.0	Un	60287	0.0160692	88.0526
Nylanderia fulva	USDA_Nfulva_1.0	Un	60171	0.0160383	88.0686
Nylanderia fulva	USDA_Nfulva_1.0	Un	60147	0.0160319	88.0847
Nylanderia fulva	USDA_Nfulva_1.0	Un	60065	0.0160101	88.1007
Nylanderia fulva	USDA_Nfulva_1.0	Un	60041	0.0160037	88.1167
Nylanderia fulva	USDA_Nfulva_1.0	Un	60033	0.0160015	88.1327
Nylanderia fulva	USDA_Nfulva_1.0	Un	59917	0.0159706	88.1487
Nylanderia fulva	USDA_Nfulva_1.0	Un	59843	0.0159509	88.1646
Nylanderia fulva	USDA_Nfulva_1.0	Un	59830	0.0159474	88.1805
Nylanderia fulva	USDA_Nfulva_1.0	Un	59805	0.0159408	88.1965
Nylanderia fulva	USDA_Nfulva_1.0	Un	59760	0.0159288	88.2124
Nylanderia fulva	USDA_Nfulva_1.0	Un	59570	0.0158781	88.2283
Nylanderia fulva	USDA_Nfulva_1.0	Un	59541	0.0158704	88.2442
Nylanderia fulva	USDA_Nfulva_1.0	Un	59441	0.0158437	88.26
Nylanderia fulva	USDA_Nfulva_1.0	Un	59434	0.0158419	88.2759
Nylanderia fulva	USDA_Nfulva_1.0	Un	59375	0.0158262	88.2917
Nylanderia fulva	USDA_Nfulva_1.0	Un	59312	0.0158094	88.3075
Nylanderia fulva	USDA_Nfulva_1.0	Un	59204	0.0157806	88.3233
Nylanderia fulva	USDA_Nfulva_1.0	Un	59188	0.0157763	88.339
Nylanderia fulva	USDA_Nfulva_1.0	Un	58944	0.0157113	88.3548
Nylanderia fulva	USDA_Nfulva_1.0	Un	58932	0.0157081	88.3705
Nylanderia fulva	USDA_Nfulva_1.0	Un	58705	0.0156476	88.3861
Nylanderia fulva	USDA_Nfulva_1.0	Un	58700	0.0156462	88.4018
Nylanderia fulva	USDA_Nfulva_1.0	Un	58699	0.015646	88.4174
Nylanderia fulva	USDA_Nfulva_1.0	Un	58699	0.015646	88.433
Nylanderia fulva	USDA_Nfulva_1.0	Un	58520	0.0155983	88.4486
Nylanderia fulva	USDA_Nfulva_1.0	Un	58518	0.0155977	88.4642
Nylanderia fulva	USDA_Nfulva_1.0	Un	58390	0.0155636	88.4798
Nylanderia fulva	USDA_Nfulva_1.0	Un	58338	0.0155497	88.4954
Nylanderia fulva	USDA_Nfulva_1.0	Un	58297	0.0155388	88.5109
Nylanderia fulva	USDA_Nfulva_1.0	Un	58269	0.0155314	88.5264
Nylanderia fulva	USDA_Nfulva_1.0	Un	58197	0.0155122	88.5419
Nylanderia fulva	USDA_Nfulva_1.0	Un	58039	0.01547	88.5574
Nylanderia fulva	USDA_Nfulva_1.0	Un	58010	0.0154623	88.5729
Nylanderia fulva	USDA_Nfulva_1.0	Un	57934	0.0154421	88.5883
Nylanderia fulva	USDA_Nfulva_1.0	Un	57927	0.0154402	88.6038
Nylanderia fulva	USDA_Nfulva_1.0	Un	57899	0.0154327	88.6192
Nylanderia fulva	USDA_Nfulva_1.0	Un	57895	0.0154317	88.6346
Nylanderia fulva	USDA_Nfulva_1.0	Un	57847	0.0154189	88.65
Nylanderia fulva	USDA_Nfulva_1.0	Un	57731	0.015388	88.6654
Nylanderia fulva	USDA_Nfulva_1.0	Un	57696	0.0153786	88.6808
Nylanderia fulva	USDA_Nfulva_1.0	Un	57692	0.0153776	88.6962
Nylanderia fulva	USDA_Nfulva_1.0	Un	57668	0.0153712	88.7116
Nylanderia fulva	USDA_Nfulva_1.0	Un	57548	0.0153392	88.7269
Nylanderia fulva	USDA_Nfulva_1.0	Un	57522	0.0153322	88.7422
Nylanderia fulva	USDA_Nfulva_1.0	Un	57330	0.0152811	88.7575
Nylanderia fulva	USDA_Nfulva_1.0	Un	57253	0.0152605	88.7728
Nylanderia fulva	USDA_Nfulva_1.0	Un	57226	0.0152533	88.788
Nylanderia fulva	USDA_Nfulva_1.0	Un	57221	0.015252	88.8033
Nylanderia fulva	USDA_Nfulva_1.0	Un	57085	0.0152158	88.8185
Nylanderia fulva	USDA_Nfulva_1.0	Un	57052	0.015207	88.8337
Nylanderia fulva	USDA_Nfulva_1.0	Un	57031	0.0152014	88.8489
Nylanderia fulva	USDA_Nfulva_1.0	Un	56990	0.0151904	88.8641
Nylanderia fulva	USDA_Nfulva_1.0	Un	56912	0.0151697	88.8793
Nylanderia fulva	USDA_Nfulva_1.0	Un	56898	0.0151659	88.8944
Nylanderia fulva	USDA_Nfulva_1.0	Un	56841	0.0151507	88.9096
Nylanderia fulva	USDA_Nfulva_1.0	Un	56831	0.0151481	88.9247
Nylanderia fulva	USDA_Nfulva_1.0	Un	56824	0.0151462	88.9399
Nylanderia fulva	USDA_Nfulva_1.0	Un	56766	0.0151307	88.955
Nylanderia fulva	USDA_Nfulva_1.0	Un	56744	0.0151249	88.9701
Nylanderia fulva	USDA_Nfulva_1.0	Un	56699	0.0151129	88.9852
Nylanderia fulva	USDA_Nfulva_1.0	Un	56672	0.0151057	89.0003
Nylanderia fulva	USDA_Nfulva_1.0	Un	56590	0.0150838	89.0154
Nylanderia fulva	USDA_Nfulva_1.0	Un	56510	0.0150625	89.0305
Nylanderia fulva	USDA_Nfulva_1.0	Un	56329	0.0150143	89.0455
Nylanderia fulva	USDA_Nfulva_1.0	Un	56277	0.0150004	89.0605
Nylanderia fulva	USDA_Nfulva_1.0	Un	56269	0.0149983	89.0755
Nylanderia fulva	USDA_Nfulva_1.0	Un	56234	0.0149889	89.0905
Nylanderia fulva	USDA_Nfulva_1.0	Un	56227	0.0149871	89.1055
Nylanderia fulva	USDA_Nfulva_1.0	Un	56178	0.014974	89.1205
Nylanderia fulva	USDA_Nfulva_1.0	Un	56110	0.0149559	89.1354
Nylanderia fulva	USDA_Nfulva_1.0	Un	55938	0.01491	89.1503
Nylanderia fulva	USDA_Nfulva_1.0	Un	55845	0.0148852	89.1652
Nylanderia fulva	USDA_Nfulva_1.0	Un	55817	0.0148778	89.1801
Nylanderia fulva	USDA_Nfulva_1.0	Un	55780	0.0148679	89.1949
Nylanderia fulva	USDA_Nfulva_1.0	Un	55776	0.0148669	89.2098
Nylanderia fulva	USDA_Nfulva_1.0	Un	55756	0.0148615	89.2247
Nylanderia fulva	USDA_Nfulva_1.0	Un	55754	0.014861	89.2395
Nylanderia fulva	USDA_Nfulva_1.0	Un	55723	0.0148527	89.2544
Nylanderia fulva	USDA_Nfulva_1.0	Un	55664	0.014837	89.2692
Nylanderia fulva	USDA_Nfulva_1.0	Un	55624	0.0148263	89.2841
Nylanderia fulva	USDA_Nfulva_1.0	Un	55582	0.0148151	89.2989
Nylanderia fulva	USDA_Nfulva_1.0	Un	55448	0.0147794	89.3136
Nylanderia fulva	USDA_Nfulva_1.0	Un	55373	0.0147594	89.3284
Nylanderia fulva	USDA_Nfulva_1.0	Un	55330	0.014748	89.3432
Nylanderia fulva	USDA_Nfulva_1.0	Un	55307	0.0147418	89.3579
Nylanderia fulva	USDA_Nfulva_1.0	Un	55119	0.0146917	89.3726
Nylanderia fulva	USDA_Nfulva_1.0	Un	55030	0.014668	89.3873
Nylanderia fulva	USDA_Nfulva_1.0	Un	55004	0.0146611	89.4019
Nylanderia fulva	USDA_Nfulva_1.0	Un	54927	0.0146406	89.4166
Nylanderia fulva	USDA_Nfulva_1.0	Un	54803	0.0146075	89.4312
Nylanderia fulva	USDA_Nfulva_1.0	Un	54760	0.014596	89.4458
Nylanderia fulva	USDA_Nfulva_1.0	Un	54683	0.0145755	89.4603
Nylanderia fulva	USDA_Nfulva_1.0	Un	54665	0.0145707	89.4749
Nylanderia fulva	USDA_Nfulva_1.0	Un	54635	0.0145627	89.4895
Nylanderia fulva	USDA_Nfulva_1.0	Un	54628	0.0145609	89.504
Nylanderia fulva	USDA_Nfulva_1.0	Un	54576	0.014547	89.5186
Nylanderia fulva	USDA_Nfulva_1.0	Un	54572	0.0145459	89.5331
Nylanderia fulva	USDA_Nfulva_1.0	Un	54355	0.0144881	89.5476
Nylanderia fulva	USDA_Nfulva_1.0	Un	54334	0.0144825	89.5621
Nylanderia fulva	USDA_Nfulva_1.0	Un	54279	0.0144678	89.5766
Nylanderia fulva	USDA_Nfulva_1.0	Un	54276	0.014467	89.591
Nylanderia fulva	USDA_Nfulva_1.0	Un	54251	0.0144604	89.6055
Nylanderia fulva	USDA_Nfulva_1.0	Un	54125	0.0144268	89.6199
Nylanderia fulva	USDA_Nfulva_1.0	Un	54021	0.0143991	89.6343
Nylanderia fulva	USDA_Nfulva_1.0	Un	54014	0.0143972	89.6487
Nylanderia fulva	USDA_Nfulva_1.0	Un	53769	0.0143319	89.663
Nylanderia fulva	USDA_Nfulva_1.0	Un	53486	0.0142565	89.6773
Nylanderia fulva	USDA_Nfulva_1.0	Un	53402	0.0142341	89.6915
Nylanderia fulva	USDA_Nfulva_1.0	Un	53324	0.0142133	89.7057
Nylanderia fulva	USDA_Nfulva_1.0	Un	53238	0.0141904	89.7199
Nylanderia fulva	USDA_Nfulva_1.0	Un	53201	0.0141805	89.7341
Nylanderia fulva	USDA_Nfulva_1.0	Un	53093	0.0141517	89.7483
Nylanderia fulva	USDA_Nfulva_1.0	Un	53014	0.0141307	89.7624
Nylanderia fulva	USDA_Nfulva_1.0	Un	52958	0.0141157	89.7765
Nylanderia fulva	USDA_Nfulva_1.0	Un	52956	0.0141152	89.7906
Nylanderia fulva	USDA_Nfulva_1.0	Un	52843	0.0140851	89.8047
Nylanderia fulva	USDA_Nfulva_1.0	Un	52815	0.0140776	89.8188
Nylanderia fulva	USDA_Nfulva_1.0	Un	52790	0.0140709	89.8329
Nylanderia fulva	USDA_Nfulva_1.0	Un	52564	0.0140107	89.8469
Nylanderia fulva	USDA_Nfulva_1.0	Un	52509	0.0139961	89.8609
Nylanderia fulva	USDA_Nfulva_1.0	Un	52466	0.0139846	89.8749
Nylanderia fulva	USDA_Nfulva_1.0	Un	52241	0.0139246	89.8888
Nylanderia fulva	USDA_Nfulva_1.0	Un	52208	0.0139158	89.9027
Nylanderia fulva	USDA_Nfulva_1.0	Un	52197	0.0139129	89.9166
Nylanderia fulva	USDA_Nfulva_1.0	Un	52132	0.0138956	89.9305
Nylanderia fulva	USDA_Nfulva_1.0	Un	52104	0.0138881	89.9444
Nylanderia fulva	USDA_Nfulva_1.0	Un	52046	0.0138726	89.9583
Nylanderia fulva	USDA_Nfulva_1.0	Un	52015	0.0138644	89.9721
Nylanderia fulva	USDA_Nfulva_1.0	Un	52015	0.0138644	89.986
Nylanderia fulva	USDA_Nfulva_1.0	Un	51938	0.0138439	89.9998
Nylanderia fulva	USDA_Nfulva_1.0	Un	51923	0.0138399	90.0137
Nylanderia fulva	USDA_Nfulva_1.0	Un	51810	0.0138097	90.0275
Nylanderia fulva	USDA_Nfulva_1.0	Un	51564	0.0137442	90.0412
Nylanderia fulva	USDA_Nfulva_1.0	Un	51541	0.013738	90.055
Nylanderia fulva	USDA_Nfulva_1.0	Un	51484	0.0137228	90.0687
Nylanderia fulva	USDA_Nfulva_1.0	Un	51482	0.0137223	90.0824
Nylanderia fulva	USDA_Nfulva_1.0	Un	51336	0.0136834	90.0961
Nylanderia fulva	USDA_Nfulva_1.0	Un	51304	0.0136749	90.1098
Nylanderia fulva	USDA_Nfulva_1.0	Un	51243	0.0136586	90.1234
Nylanderia fulva	USDA_Nfulva_1.0	Un	51208	0.0136493	90.1371
Nylanderia fulva	USDA_Nfulva_1.0	Un	51180	0.0136418	90.1507
Nylanderia fulva	USDA_Nfulva_1.0	Un	51156	0.0136354	90.1644
Nylanderia fulva	USDA_Nfulva_1.0	Un	51149	0.0136335	90.178
Nylanderia fulva	USDA_Nfulva_1.0	Un	51077	0.0136144	90.1916
Nylanderia fulva	USDA_Nfulva_1.0	Un	50898	0.0135666	90.2052
Nylanderia fulva	USDA_Nfulva_1.0	Un	50833	0.0135493	90.2187
Nylanderia fulva	USDA_Nfulva_1.0	Un	50821	0.0135461	90.2323
Nylanderia fulva	USDA_Nfulva_1.0	Un	50275	0.0134006	90.2457
Nylanderia fulva	USDA_Nfulva_1.0	Un	50237	0.0133905	90.2591
Nylanderia fulva	USDA_Nfulva_1.0	Un	50224	0.013387	90.2724
Nylanderia fulva	USDA_Nfulva_1.0	Un	50141	0.0133649	90.2858
Nylanderia fulva	USDA_Nfulva_1.0	Un	50091	0.0133515	90.2992
Nylanderia fulva	USDA_Nfulva_1.0	Un	49997	0.0133265	90.3125
Nylanderia fulva	USDA_Nfulva_1.0	Un	49972	0.0133198	90.3258
Nylanderia fulva	USDA_Nfulva_1.0	Un	49964	0.0133177	90.3391
Nylanderia fulva	USDA_Nfulva_1.0	Un	49874	0.0132937	90.3524
Nylanderia fulva	USDA_Nfulva_1.0	Un	49814	0.0132777	90.3657
Nylanderia fulva	USDA_Nfulva_1.0	Un	49795	0.0132726	90.379
Nylanderia fulva	USDA_Nfulva_1.0	Un	49791	0.0132716	90.3922
Nylanderia fulva	USDA_Nfulva_1.0	Un	49635	0.01323	90.4055
Nylanderia fulva	USDA_Nfulva_1.0	Un	49623	0.0132268	90.4187
Nylanderia fulva	USDA_Nfulva_1.0	Un	49603	0.0132215	90.4319
Nylanderia fulva	USDA_Nfulva_1.0	Un	49596	0.0132196	90.4451
Nylanderia fulva	USDA_Nfulva_1.0	Un	49560	0.01321	90.4584
Nylanderia fulva	USDA_Nfulva_1.0	Un	49493	0.0131921	90.4715
Nylanderia fulva	USDA_Nfulva_1.0	Un	49380	0.013162	90.4847
Nylanderia fulva	USDA_Nfulva_1.0	Un	49369	0.0131591	90.4979
Nylanderia fulva	USDA_Nfulva_1.0	Un	49367	0.0131586	90.511
Nylanderia fulva	USDA_Nfulva_1.0	Un	49272	0.0131332	90.5242
Nylanderia fulva	USDA_Nfulva_1.0	Un	49140	0.0130981	90.5373
Nylanderia fulva	USDA_Nfulva_1.0	Un	49106	0.013089	90.5503
Nylanderia fulva	USDA_Nfulva_1.0	Un	49077	0.0130813	90.5634
Nylanderia fulva	USDA_Nfulva_1.0	Un	49060	0.0130767	90.5765
Nylanderia fulva	USDA_Nfulva_1.0	Un	49024	0.0130671	90.5896
Nylanderia fulva	USDA_Nfulva_1.0	Un	48983	0.0130562	90.6026
Nylanderia fulva	USDA_Nfulva_1.0	Un	48959	0.0130498	90.6157
Nylanderia fulva	USDA_Nfulva_1.0	Un	48922	0.01304	90.6287
Nylanderia fulva	USDA_Nfulva_1.0	Un	48862	0.013024	90.6417
Nylanderia fulva	USDA_Nfulva_1.0	Un	48854	0.0130218	90.6548
Nylanderia fulva	USDA_Nfulva_1.0	Un	48757	0.012996	90.6678
Nylanderia fulva	USDA_Nfulva_1.0	Un	48736	0.0129904	90.6807
Nylanderia fulva	USDA_Nfulva_1.0	Un	48734	0.0129898	90.6937
Nylanderia fulva	USDA_Nfulva_1.0	Un	48657	0.0129693	90.7067
Nylanderia fulva	USDA_Nfulva_1.0	Un	48601	0.0129544	90.7197
Nylanderia fulva	USDA_Nfulva_1.0	Un	48532	0.012936	90.7326
Nylanderia fulva	USDA_Nfulva_1.0	Un	48519	0.0129325	90.7455
Nylanderia fulva	USDA_Nfulva_1.0	Un	48420	0.0129061	90.7584
Nylanderia fulva	USDA_Nfulva_1.0	Un	48353	0.0128883	90.7713
Nylanderia fulva	USDA_Nfulva_1.0	Un	48329	0.0128819	90.7842
Nylanderia fulva	USDA_Nfulva_1.0	Un	48303	0.012875	90.7971
Nylanderia fulva	USDA_Nfulva_1.0	Un	48281	0.0128691	90.81
Nylanderia fulva	USDA_Nfulva_1.0	Un	48202	0.012848	90.8228
Nylanderia fulva	USDA_Nfulva_1.0	Un	48170	0.0128395	90.8356
Nylanderia fulva	USDA_Nfulva_1.0	Un	48138	0.012831	90.8485
Nylanderia fulva	USDA_Nfulva_1.0	Un	48127	0.012828	90.8613
Nylanderia fulva	USDA_Nfulva_1.0	Un	48006	0.0127958	90.8741
Nylanderia fulva	USDA_Nfulva_1.0	Un	47851	0.0127545	90.8868
Nylanderia fulva	USDA_Nfulva_1.0	Un	47803	0.0127417	90.8996
Nylanderia fulva	USDA_Nfulva_1.0	Un	47779	0.0127353	90.9123
Nylanderia fulva	USDA_Nfulva_1.0	Un	47678	0.0127084	90.925
Nylanderia fulva	USDA_Nfulva_1.0	Un	47588	0.0126844	90.9377
Nylanderia fulva	USDA_Nfulva_1.0	Un	47472	0.0126535	90.9504
Nylanderia fulva	USDA_Nfulva_1.0	Un	47299	0.0126073	90.963
Nylanderia fulva	USDA_Nfulva_1.0	Un	47241	0.0125919	90.9756
Nylanderia fulva	USDA_Nfulva_1.0	Un	47144	0.012566	90.9881
Nylanderia fulva	USDA_Nfulva_1.0	Un	47037	0.0125375	91.0007
Nylanderia fulva	USDA_Nfulva_1.0	Un	47019	0.0125327	91.0132
Nylanderia fulva	USDA_Nfulva_1.0	Un	47011	0.0125306	91.0257
Nylanderia fulva	USDA_Nfulva_1.0	Un	46962	0.0125175	91.0383
Nylanderia fulva	USDA_Nfulva_1.0	Un	46878	0.0124951	91.0508
Nylanderia fulva	USDA_Nfulva_1.0	Un	46701	0.012448	91.0632
Nylanderia fulva	USDA_Nfulva_1.0	Un	46669	0.0124394	91.0756
Nylanderia fulva	USDA_Nfulva_1.0	Un	46493	0.0123925	91.088
Nylanderia fulva	USDA_Nfulva_1.0	Un	46492	0.0123922	91.1004
Nylanderia fulva	USDA_Nfulva_1.0	Un	46405	0.0123691	91.1128
Nylanderia fulva	USDA_Nfulva_1.0	Un	46346	0.0123533	91.1251
Nylanderia fulva	USDA_Nfulva_1.0	Un	46298	0.0123405	91.1375
Nylanderia fulva	USDA_Nfulva_1.0	Un	46296	0.01234	91.1498
Nylanderia fulva	USDA_Nfulva_1.0	Un	46286	0.0123373	91.1622
Nylanderia fulva	USDA_Nfulva_1.0	Un	46202	0.0123149	91.1745
Nylanderia fulva	USDA_Nfulva_1.0	Un	45990	0.0122584	91.1867
Nylanderia fulva	USDA_Nfulva_1.0	Un	45907	0.0122363	91.199
Nylanderia fulva	USDA_Nfulva_1.0	Un	45854	0.0122222	91.2112
Nylanderia fulva	USDA_Nfulva_1.0	Un	45824	0.0122142	91.2234
Nylanderia fulva	USDA_Nfulva_1.0	Un	45672	0.0121737	91.2356
Nylanderia fulva	USDA_Nfulva_1.0	Un	45637	0.0121643	91.2477
Nylanderia fulva	USDA_Nfulva_1.0	Un	45633	0.0121633	91.2599
Nylanderia fulva	USDA_Nfulva_1.0	Un	45606	0.0121561	91.2721
Nylanderia fulva	USDA_Nfulva_1.0	Un	45557	0.012143	91.2842
Nylanderia fulva	USDA_Nfulva_1.0	Un	45504	0.0121289	91.2963
Nylanderia fulva	USDA_Nfulva_1.0	Un	45484	0.0121236	91.3085
Nylanderia fulva	USDA_Nfulva_1.0	Un	45475	0.0121212	91.3206
Nylanderia fulva	USDA_Nfulva_1.0	Un	45388	0.012098	91.3327
Nylanderia fulva	USDA_Nfulva_1.0	Un	45357	0.0120897	91.3448
Nylanderia fulva	USDA_Nfulva_1.0	Un	45186	0.0120441	91.3568
Nylanderia fulva	USDA_Nfulva_1.0	Un	45183	0.0120433	91.3689
Nylanderia fulva	USDA_Nfulva_1.0	Un	45059	0.0120103	91.3809
Nylanderia fulva	USDA_Nfulva_1.0	Un	44997	0.0119938	91.3929
Nylanderia fulva	USDA_Nfulva_1.0	Un	44967	0.0119858	91.4048
Nylanderia fulva	USDA_Nfulva_1.0	Un	44920	0.0119732	91.4168
Nylanderia fulva	USDA_Nfulva_1.0	Un	44889	0.011965	91.4288
Nylanderia fulva	USDA_Nfulva_1.0	Un	44790	0.0119386	91.4407
Nylanderia fulva	USDA_Nfulva_1.0	Un	44711	0.0119175	91.4526
Nylanderia fulva	USDA_Nfulva_1.0	Un	44530	0.0118693	91.4645
Nylanderia fulva	USDA_Nfulva_1.0	Un	44517	0.0118658	91.4764
Nylanderia fulva	USDA_Nfulva_1.0	Un	44501	0.0118616	91.4882
Nylanderia fulva	USDA_Nfulva_1.0	Un	44464	0.0118517	91.5001
Nylanderia fulva	USDA_Nfulva_1.0	Un	44412	0.0118378	91.5119
Nylanderia fulva	USDA_Nfulva_1.0	Un	44349	0.011821	91.5237
Nylanderia fulva	USDA_Nfulva_1.0	Un	44344	0.0118197	91.5356
Nylanderia fulva	USDA_Nfulva_1.0	Un	44241	0.0117922	91.5474
Nylanderia fulva	USDA_Nfulva_1.0	Un	44196	0.0117803	91.5591
Nylanderia fulva	USDA_Nfulva_1.0	Un	44101	0.0117549	91.5709
Nylanderia fulva	USDA_Nfulva_1.0	Un	43859	0.0116904	91.5826
Nylanderia fulva	USDA_Nfulva_1.0	Un	43829	0.0116824	91.5943
Nylanderia fulva	USDA_Nfulva_1.0	Un	43790	0.011672	91.6059
Nylanderia fulva	USDA_Nfulva_1.0	Un	43777	0.0116686	91.6176
Nylanderia fulva	USDA_Nfulva_1.0	Un	43765	0.0116654	91.6293
Nylanderia fulva	USDA_Nfulva_1.0	Un	43591	0.011619	91.6409
Nylanderia fulva	USDA_Nfulva_1.0	Un	43515	0.0115987	91.6525
Nylanderia fulva	USDA_Nfulva_1.0	Un	43441	0.011579	91.6641
Nylanderia fulva	USDA_Nfulva_1.0	Un	43398	0.0115676	91.6756
Nylanderia fulva	USDA_Nfulva_1.0	Un	43370	0.0115601	91.6872
Nylanderia fulva	USDA_Nfulva_1.0	Un	43361	0.0115577	91.6988
Nylanderia fulva	USDA_Nfulva_1.0	Un	43355	0.0115561	91.7103
Nylanderia fulva	USDA_Nfulva_1.0	Un	43301	0.0115417	91.7219
Nylanderia fulva	USDA_Nfulva_1.0	Un	43279	0.0115358	91.7334
Nylanderia fulva	USDA_Nfulva_1.0	Un	43258	0.0115302	91.7449
Nylanderia fulva	USDA_Nfulva_1.0	Un	43155	0.0115028	91.7564
Nylanderia fulva	USDA_Nfulva_1.0	Un	43149	0.0115012	91.7679
Nylanderia fulva	USDA_Nfulva_1.0	Un	43035	0.0114708	91.7794
Nylanderia fulva	USDA_Nfulva_1.0	Un	42904	0.0114359	91.7908
Nylanderia fulva	USDA_Nfulva_1.0	Un	42893	0.0114329	91.8023
Nylanderia fulva	USDA_Nfulva_1.0	Un	42886	0.0114311	91.8137
Nylanderia fulva	USDA_Nfulva_1.0	Un	42873	0.0114276	91.8251
Nylanderia fulva	USDA_Nfulva_1.0	Un	42725	0.0113882	91.8365
Nylanderia fulva	USDA_Nfulva_1.0	Un	42704	0.0113826	91.8479
Nylanderia fulva	USDA_Nfulva_1.0	Un	42620	0.0113602	91.8593
Nylanderia fulva	USDA_Nfulva_1.0	Un	42576	0.0113485	91.8706
Nylanderia fulva	USDA_Nfulva_1.0	Un	42564	0.0113453	91.8819
Nylanderia fulva	USDA_Nfulva_1.0	Un	42536	0.0113378	91.8933
Nylanderia fulva	USDA_Nfulva_1.0	Un	42524	0.0113346	91.9046
Nylanderia fulva	USDA_Nfulva_1.0	Un	42521	0.0113338	91.916
Nylanderia fulva	USDA_Nfulva_1.0	Un	42512	0.0113314	91.9273
Nylanderia fulva	USDA_Nfulva_1.0	Un	42317	0.0112794	91.9386
Nylanderia fulva	USDA_Nfulva_1.0	Un	42286	0.0112712	91.9498
Nylanderia fulva	USDA_Nfulva_1.0	Un	42249	0.0112613	91.9611
Nylanderia fulva	USDA_Nfulva_1.0	Un	42245	0.0112602	91.9724
Nylanderia fulva	USDA_Nfulva_1.0	Un	42190	0.0112456	91.9836
Nylanderia fulva	USDA_Nfulva_1.0	Un	42144	0.0112333	91.9948
Nylanderia fulva	USDA_Nfulva_1.0	Un	42137	0.0112314	92.0061
Nylanderia fulva	USDA_Nfulva_1.0	Un	42061	0.0112112	92.0173
Nylanderia fulva	USDA_Nfulva_1.0	Un	42034	0.011204	92.0285
Nylanderia fulva	USDA_Nfulva_1.0	Un	42003	0.0111957	92.0397
Nylanderia fulva	USDA_Nfulva_1.0	Un	41888	0.0111651	92.0508
Nylanderia fulva	USDA_Nfulva_1.0	Un	41886	0.0111645	92.062
Nylanderia fulva	USDA_Nfulva_1.0	Un	41705	0.0111163	92.0731
Nylanderia fulva	USDA_Nfulva_1.0	Un	41701	0.0111152	92.0842
Nylanderia fulva	USDA_Nfulva_1.0	Un	41659	0.011104	92.0953
Nylanderia fulva	USDA_Nfulva_1.0	Un	41639	0.0110987	92.1064
Nylanderia fulva	USDA_Nfulva_1.0	Un	41637	0.0110982	92.1175
Nylanderia fulva	USDA_Nfulva_1.0	Un	41596	0.0110872	92.1286
Nylanderia fulva	USDA_Nfulva_1.0	Un	41570	0.0110803	92.1397
Nylanderia fulva	USDA_Nfulva_1.0	Un	41490	0.011059	92.1508
Nylanderia fulva	USDA_Nfulva_1.0	Un	41443	0.0110465	92.1618
Nylanderia fulva	USDA_Nfulva_1.0	Un	41336	0.0110179	92.1728
Nylanderia fulva	USDA_Nfulva_1.0	Un	41292	0.0110062	92.1838
Nylanderia fulva	USDA_Nfulva_1.0	Un	41264	0.0109987	92.1948
Nylanderia fulva	USDA_Nfulva_1.0	Un	41129	0.0109628	92.2058
Nylanderia fulva	USDA_Nfulva_1.0	Un	41114	0.0109588	92.2168
Nylanderia fulva	USDA_Nfulva_1.0	Un	40848	0.0108879	92.2276
Nylanderia fulva	USDA_Nfulva_1.0	Un	40832	0.0108836	92.2385
Nylanderia fulva	USDA_Nfulva_1.0	Un	40817	0.0108796	92.2494
Nylanderia fulva	USDA_Nfulva_1.0	Un	40804	0.0108761	92.2603
Nylanderia fulva	USDA_Nfulva_1.0	Un	40756	0.0108633	92.2711
Nylanderia fulva	USDA_Nfulva_1.0	Un	40717	0.0108529	92.282
Nylanderia fulva	USDA_Nfulva_1.0	Un	40658	0.0108372	92.2928
Nylanderia fulva	USDA_Nfulva_1.0	Un	40566	0.0108127	92.3037
Nylanderia fulva	USDA_Nfulva_1.0	Un	40549	0.0108082	92.3145
Nylanderia fulva	USDA_Nfulva_1.0	Un	40528	0.0108026	92.3253
Nylanderia fulva	USDA_Nfulva_1.0	Un	40422	0.0107743	92.336
Nylanderia fulva	USDA_Nfulva_1.0	Un	40412	0.0107716	92.3468
Nylanderia fulva	USDA_Nfulva_1.0	Un	40403	0.0107692	92.3576
Nylanderia fulva	USDA_Nfulva_1.0	Un	40366	0.0107594	92.3683
Nylanderia fulva	USDA_Nfulva_1.0	Un	40289	0.0107389	92.3791
Nylanderia fulva	USDA_Nfulva_1.0	Un	40146	0.0107007	92.3898
Nylanderia fulva	USDA_Nfulva_1.0	Un	40091	0.0106861	92.4005
Nylanderia fulva	USDA_Nfulva_1.0	Un	40085	0.0106845	92.4111
Nylanderia fulva	USDA_Nfulva_1.0	Un	40068	0.01068	92.4218
Nylanderia fulva	USDA_Nfulva_1.0	Un	40057	0.010677	92.4325
Nylanderia fulva	USDA_Nfulva_1.0	Un	39987	0.0106584	92.4432
Nylanderia fulva	USDA_Nfulva_1.0	Un	39915	0.0106392	92.4538
Nylanderia fulva	USDA_Nfulva_1.0	Un	39868	0.0106266	92.4644
Nylanderia fulva	USDA_Nfulva_1.0	Un	39860	0.0106245	92.4751
Nylanderia fulva	USDA_Nfulva_1.0	Un	39831	0.0106168	92.4857
Nylanderia fulva	USDA_Nfulva_1.0	Un	39819	0.0106136	92.4963
Nylanderia fulva	USDA_Nfulva_1.0	Un	39794	0.0106069	92.5069
Nylanderia fulva	USDA_Nfulva_1.0	Un	39741	0.0105928	92.5175
Nylanderia fulva	USDA_Nfulva_1.0	Un	39615	0.0105592	92.528
Nylanderia fulva	USDA_Nfulva_1.0	Un	39553	0.0105427	92.5386
Nylanderia fulva	USDA_Nfulva_1.0	Un	39535	0.0105379	92.5491
Nylanderia fulva	USDA_Nfulva_1.0	Un	39516	0.0105328	92.5597
Nylanderia fulva	USDA_Nfulva_1.0	Un	39506	0.0105302	92.5702
Nylanderia fulva	USDA_Nfulva_1.0	Un	39501	0.0105288	92.5807
Nylanderia fulva	USDA_Nfulva_1.0	Un	39481	0.0105235	92.5912
Nylanderia fulva	USDA_Nfulva_1.0	Un	39461	0.0105182	92.6018
Nylanderia fulva	USDA_Nfulva_1.0	Un	39456	0.0105168	92.6123
Nylanderia fulva	USDA_Nfulva_1.0	Un	39438	0.010512	92.6228
Nylanderia fulva	USDA_Nfulva_1.0	Un	39425	0.0105086	92.6333
Nylanderia fulva	USDA_Nfulva_1.0	Un	39410	0.0105046	92.6438
Nylanderia fulva	USDA_Nfulva_1.0	Un	39359	0.010491	92.6543
Nylanderia fulva	USDA_Nfulva_1.0	Un	39355	0.0104899	92.6648
Nylanderia fulva	USDA_Nfulva_1.0	Un	39287	0.0104718	92.6753
Nylanderia fulva	USDA_Nfulva_1.0	Un	39273	0.0104681	92.6857
Nylanderia fulva	USDA_Nfulva_1.0	Un	39229	0.0104563	92.6962
Nylanderia fulva	USDA_Nfulva_1.0	Un	39190	0.0104459	92.7066
Nylanderia fulva	USDA_Nfulva_1.0	Un	39160	0.0104379	92.7171
Nylanderia fulva	USDA_Nfulva_1.0	Un	39122	0.0104278	92.7275
Nylanderia fulva	USDA_Nfulva_1.0	Un	39098	0.0104214	92.7379
Nylanderia fulva	USDA_Nfulva_1.0	Un	38999	0.010395	92.7483
Nylanderia fulva	USDA_Nfulva_1.0	Un	38992	0.0103932	92.7587
Nylanderia fulva	USDA_Nfulva_1.0	Un	38992	0.0103932	92.7691
Nylanderia fulva	USDA_Nfulva_1.0	Un	38965	0.010386	92.7795
Nylanderia fulva	USDA_Nfulva_1.0	Un	38918	0.0103734	92.7898
Nylanderia fulva	USDA_Nfulva_1.0	Un	38913	0.0103721	92.8002
Nylanderia fulva	USDA_Nfulva_1.0	Un	38798	0.0103414	92.8106
Nylanderia fulva	USDA_Nfulva_1.0	Un	38712	0.0103185	92.8209
Nylanderia fulva	USDA_Nfulva_1.0	Un	38679	0.0103097	92.8312
Nylanderia fulva	USDA_Nfulva_1.0	Un	38652	0.0103025	92.8415
Nylanderia fulva	USDA_Nfulva_1.0	Un	38646	0.0103009	92.8518
Nylanderia fulva	USDA_Nfulva_1.0	Un	38636	0.0102983	92.8621
Nylanderia fulva	USDA_Nfulva_1.0	Un	38634	0.0102977	92.8724
Nylanderia fulva	USDA_Nfulva_1.0	Un	38633	0.0102975	92.8827
Nylanderia fulva	USDA_Nfulva_1.0	Un	38543	0.0102735	92.893
Nylanderia fulva	USDA_Nfulva_1.0	Un	38520	0.0102673	92.9032
Nylanderia fulva	USDA_Nfulva_1.0	Un	38465	0.0102527	92.9135
Nylanderia fulva	USDA_Nfulva_1.0	Un	38460	0.0102513	92.9237
Nylanderia fulva	USDA_Nfulva_1.0	Un	38371	0.0102276	92.934
Nylanderia fulva	USDA_Nfulva_1.0	Un	38365	0.010226	92.9442
Nylanderia fulva	USDA_Nfulva_1.0	Un	38240	0.0101927	92.9544
Nylanderia fulva	USDA_Nfulva_1.0	Un	38232	0.0101906	92.9646
Nylanderia fulva	USDA_Nfulva_1.0	Un	38210	0.0101847	92.9748
Nylanderia fulva	USDA_Nfulva_1.0	Un	38199	0.0101818	92.9849
Nylanderia fulva	USDA_Nfulva_1.0	Un	38194	0.0101804	92.9951
Nylanderia fulva	USDA_Nfulva_1.0	Un	38177	0.0101759	93.0053
Nylanderia fulva	USDA_Nfulva_1.0	Un	38129	0.0101631	93.0155
Nylanderia fulva	USDA_Nfulva_1.0	Un	38087	0.0101519	93.0256
Nylanderia fulva	USDA_Nfulva_1.0	Un	38060	0.0101447	93.0358
Nylanderia fulva	USDA_Nfulva_1.0	Un	38039	0.0101391	93.0459
Nylanderia fulva	USDA_Nfulva_1.0	Un	38000	0.0101287	93.056
Nylanderia fulva	USDA_Nfulva_1.0	Un	37995	0.0101274	93.0661
Nylanderia fulva	USDA_Nfulva_1.0	Un	37939	0.0101125	93.0763
Nylanderia fulva	USDA_Nfulva_1.0	Un	37934	0.0101111	93.0864
Nylanderia fulva	USDA_Nfulva_1.0	Un	37916	0.0101063	93.0965
Nylanderia fulva	USDA_Nfulva_1.0	Un	37906	0.0101037	93.1066
Nylanderia fulva	USDA_Nfulva_1.0	Un	37782	0.0100706	93.1167
Nylanderia fulva	USDA_Nfulva_1.0	Un	37741	0.0100597	93.1267
Nylanderia fulva	USDA_Nfulva_1.0	Un	37669	0.0100405	93.1368
Nylanderia fulva	USDA_Nfulva_1.0	Un	37371	0.00996108	93.1467
Nylanderia fulva	USDA_Nfulva_1.0	Un	37345	0.00995415	93.1567
Nylanderia fulva	USDA_Nfulva_1.0	Un	37343	0.00995362	93.1666
Nylanderia fulva	USDA_Nfulva_1.0	Un	37280	0.00993683	93.1766
Nylanderia fulva	USDA_Nfulva_1.0	Un	37252	0.00992936	93.1865
Nylanderia fulva	USDA_Nfulva_1.0	Un	37234	0.00992456	93.1964
Nylanderia fulva	USDA_Nfulva_1.0	Un	37217	0.00992003	93.2063
Nylanderia fulva	USDA_Nfulva_1.0	Un	37082	0.00988405	93.2162
Nylanderia fulva	USDA_Nfulva_1.0	Un	37063	0.00987898	93.2261
Nylanderia fulva	USDA_Nfulva_1.0	Un	37053	0.00987632	93.236
Nylanderia fulva	USDA_Nfulva_1.0	Un	37050	0.00987552	93.2458
Nylanderia fulva	USDA_Nfulva_1.0	Un	36958	0.009851	93.2557
Nylanderia fulva	USDA_Nfulva_1.0	Un	36938	0.00984567	93.2655
Nylanderia fulva	USDA_Nfulva_1.0	Un	36877	0.00982941	93.2754
Nylanderia fulva	USDA_Nfulva_1.0	Un	36844	0.00982061	93.2852
Nylanderia fulva	USDA_Nfulva_1.0	Un	36836	0.00981848	93.295
Nylanderia fulva	USDA_Nfulva_1.0	Un	36798	0.00980835	93.3048
Nylanderia fulva	USDA_Nfulva_1.0	Un	36764	0.00979929	93.3146
Nylanderia fulva	USDA_Nfulva_1.0	Un	36758	0.00979769	93.3244
Nylanderia fulva	USDA_Nfulva_1.0	Un	36743	0.00979369	93.3342
Nylanderia fulva	USDA_Nfulva_1.0	Un	36739	0.00979262	93.344
Nylanderia fulva	USDA_Nfulva_1.0	Un	36686	0.0097785	93.3538
Nylanderia fulva	USDA_Nfulva_1.0	Un	36681	0.00977716	93.3636
Nylanderia fulva	USDA_Nfulva_1.0	Un	36652	0.00976943	93.3733
Nylanderia fulva	USDA_Nfulva_1.0	Un	36603	0.00975637	93.3831
Nylanderia fulva	USDA_Nfulva_1.0	Un	36569	0.00974731	93.3928
Nylanderia fulva	USDA_Nfulva_1.0	Un	36515	0.00973292	93.4026
Nylanderia fulva	USDA_Nfulva_1.0	Un	36379	0.00969667	93.4123
Nylanderia fulva	USDA_Nfulva_1.0	Un	36375	0.0096956	93.422
Nylanderia fulva	USDA_Nfulva_1.0	Un	36364	0.00969267	93.4316
Nylanderia fulva	USDA_Nfulva_1.0	Un	36298	0.00967508	93.4413
Nylanderia fulva	USDA_Nfulva_1.0	Un	36258	0.00966442	93.451
Nylanderia fulva	USDA_Nfulva_1.0	Un	36222	0.00965482	93.4606
Nylanderia fulva	USDA_Nfulva_1.0	Un	36174	0.00964203	93.4703
Nylanderia fulva	USDA_Nfulva_1.0	Un	36164	0.00963936	93.4799
Nylanderia fulva	USDA_Nfulva_1.0	Un	36124	0.0096287	93.4896
Nylanderia fulva	USDA_Nfulva_1.0	Un	36109	0.0096247	93.4992
Nylanderia fulva	USDA_Nfulva_1.0	Un	36103	0.0096231	93.5088
Nylanderia fulva	USDA_Nfulva_1.0	Un	36083	0.00961777	93.5184
Nylanderia fulva	USDA_Nfulva_1.0	Un	36052	0.00960951	93.528
Nylanderia fulva	USDA_Nfulva_1.0	Un	36042	0.00960684	93.5376
Nylanderia fulva	USDA_Nfulva_1.0	Un	36042	0.00960684	93.5472
Nylanderia fulva	USDA_Nfulva_1.0	Un	35959	0.00958472	93.5568
Nylanderia fulva	USDA_Nfulva_1.0	Un	35892	0.00956686	93.5664
Nylanderia fulva	USDA_Nfulva_1.0	Un	35888	0.00956579	93.576
Nylanderia fulva	USDA_Nfulva_1.0	Un	35822	0.0095482	93.5855
Nylanderia fulva	USDA_Nfulva_1.0	Un	35821	0.00954793	93.5951
Nylanderia fulva	USDA_Nfulva_1.0	Un	35790	0.00953967	93.6046
Nylanderia fulva	USDA_Nfulva_1.0	Un	35723	0.00952181	93.6141
Nylanderia fulva	USDA_Nfulva_1.0	Un	35723	0.00952181	93.6236
Nylanderia fulva	USDA_Nfulva_1.0	Un	35681	0.00951062	93.6332
Nylanderia fulva	USDA_Nfulva_1.0	Un	35673	0.00950849	93.6427
Nylanderia fulva	USDA_Nfulva_1.0	Un	35660	0.00950502	93.6522
Nylanderia fulva	USDA_Nfulva_1.0	Un	35657	0.00950422	93.6617
Nylanderia fulva	USDA_Nfulva_1.0	Un	35633	0.00949782	93.6712
Nylanderia fulva	USDA_Nfulva_1.0	Un	35577	0.0094829	93.6806
Nylanderia fulva	USDA_Nfulva_1.0	Un	35569	0.00948077	93.6901
Nylanderia fulva	USDA_Nfulva_1.0	Un	35518	0.00946717	93.6996
Nylanderia fulva	USDA_Nfulva_1.0	Un	35504	0.00946344	93.7091
Nylanderia fulva	USDA_Nfulva_1.0	Un	35491	0.00945997	93.7185
Nylanderia fulva	USDA_Nfulva_1.0	Un	35449	0.00944878	93.728
Nylanderia fulva	USDA_Nfulva_1.0	Un	35441	0.00944665	93.7374
Nylanderia fulva	USDA_Nfulva_1.0	Un	35362	0.00942559	93.7468
Nylanderia fulva	USDA_Nfulva_1.0	Un	35323	0.0094152	93.7563
Nylanderia fulva	USDA_Nfulva_1.0	Un	35271	0.00940133	93.7657
Nylanderia fulva	USDA_Nfulva_1.0	Un	35215	0.00938641	93.775
Nylanderia fulva	USDA_Nfulva_1.0	Un	35137	0.00936562	93.7844
Nylanderia fulva	USDA_Nfulva_1.0	Un	35124	0.00936215	93.7938
Nylanderia fulva	USDA_Nfulva_1.0	Un	35121	0.00936135	93.8031
Nylanderia fulva	USDA_Nfulva_1.0	Un	35120	0.00936109	93.8125
Nylanderia fulva	USDA_Nfulva_1.0	Un	35045	0.0093411	93.8218
Nylanderia fulva	USDA_Nfulva_1.0	Un	35040	0.00933976	93.8312
Nylanderia fulva	USDA_Nfulva_1.0	Un	35016	0.00933337	93.8405
Nylanderia fulva	USDA_Nfulva_1.0	Un	35010	0.00933177	93.8498
Nylanderia fulva	USDA_Nfulva_1.0	Un	34999	0.00932883	93.8592
Nylanderia fulva	USDA_Nfulva_1.0	Un	34950	0.00931577	93.8685
Nylanderia fulva	USDA_Nfulva_1.0	Un	34947	0.00931497	93.8778
Nylanderia fulva	USDA_Nfulva_1.0	Un	34857	0.00929098	93.8871
Nylanderia fulva	USDA_Nfulva_1.0	Un	34836	0.00928539	93.8964
Nylanderia fulva	USDA_Nfulva_1.0	Un	34796	0.00927473	93.9057
Nylanderia fulva	USDA_Nfulva_1.0	Un	34722	0.009255	93.9149
Nylanderia fulva	USDA_Nfulva_1.0	Un	34660	0.00923848	93.9241
Nylanderia fulva	USDA_Nfulva_1.0	Un	34660	0.00923848	93.9334
Nylanderia fulva	USDA_Nfulva_1.0	Un	34569	0.00921422	93.9426
Nylanderia fulva	USDA_Nfulva_1.0	Un	34540	0.00920649	93.9518
Nylanderia fulva	USDA_Nfulva_1.0	Un	34527	0.00920302	93.961
Nylanderia fulva	USDA_Nfulva_1.0	Un	34456	0.0091841	93.9702
Nylanderia fulva	USDA_Nfulva_1.0	Un	34411	0.00917211	93.9794
Nylanderia fulva	USDA_Nfulva_1.0	Un	34369	0.00916091	93.9885
Nylanderia fulva	USDA_Nfulva_1.0	Un	34342	0.00915371	93.9977
[truncated: 1,131 more rows]
